# Supplementary material for: Human and conservation factors affect spatial variation of reef fish assemblages in Colombian Pacific reefs
Source: PeerJ. 2025 Jun 18;13:e19482. doi: 10.7717/peerj.19482 (PMC12182057; doi:10.7717/peerj.19482)
Supplement: Supplemental Information 7 — All 393 underwater visual censuses collected along the Colombian Pacific Coast. These data were compiled between 2006 and 2016 using underwater visual censuses (n = 393) in seven locations and 28 sites along the Colombian Pacific Coast. The data display the species name, abundance, and size of each individual observed in UVCs. [file peerj-13-19482-s007.csv]

locality	sites	month	year	observer	transect_id	transect_site	area_uvc	temperature_c	depth_m	complexity	visibility_m	corriente	wave_exposure	code	genus_species	gaspar_code	abund	size_cm	constant_a	allometric_coefficient_b	tl_correction_multiply	home_range	activity	schooling	level_water	size_class	diet_gaspar
malpelo	arrecife	4	2015	jp_quimbayo	4950	4950	40	21	22,4	3	4	suave	protected	par_col	paranthias_colonus	8325	50	10	0,0149	2,8633	1	w	b	l	l	4	pk
malpelo	arrecife	4	2015	jp_quimbayo	4950	4950	40	21	22,4	3	4	suave	protected	par_col	paranthias_colonus	8325	22	12	0,0149	2,8633	1	w	b	l	l	4	pk
malpelo	arrecife	4	2015	jp_quimbayo	4950	4950	40	21	22,4	3	4	suave	protected	par_col	paranthias_colonus	8325	15	8	0,0149	2,8633	1	w	b	l	l	4	pk
malpelo	arrecife	4	2015	jp_quimbayo	4950	4950	40	21	22,4	3	4	suave	protected	bod_dip	bodianus_diplotaenia	8270	15	5	0,0446	2,76	1	m	d	s	b	5	im
malpelo	arrecife	4	2015	jp_quimbayo	4950	4950	40	21	22,4	3	4	suave	protected	bod_dip	bodianus_diplotaenia	8270	2	12	0,0446	2,76	1	m	d	s	b	5	im
malpelo	arrecife	4	2015	jp_quimbayo	4950	4950	40	21	22,4	3	4	suave	protected	hol_pas	holacanthus_passer	8294	4	15	0,0271	2,8577	1	m	d	s	b	4	is
malpelo	arrecife	4	2015	jp_quimbayo	4950	4950	40	21	22,4	3	4	suave	protected	ser_riv	seriola_rivoliana	1007	1	130	0,0359	2,801	0,903342367	w	b	f	h	6	fc
malpelo	arrecife	4	2015	jp_quimbayo	4950	4950	40	21	22,4	3	4	suave	protected	hal_mal	halichoeres_malpelo	13844	3	12	0,016	2,987	1	s	d	f	b	3	im
malpelo	arrecife	4	2015	jp_quimbayo	4950	4950	40	21	22,4	3	4	suave	protected	der_der	dermatolepis_dermatolepis	9185	3	40	0,0015	3,551	1	m	d	l	l	6	fc
malpelo	arrecife	4	2015	jp_quimbayo	4950	4950	40	21	22,4	3	4	suave	protected	der_der	dermatolepis_dermatolepis	9185	1	20	0,0015	3,551	1	m	d	l	l	6	fc
malpelo	arrecife	4	2015	jp_quimbayo	4950	4950	40	21	22,4	3	4	suave	protected	der_der	dermatolepis_dermatolepis	9185	2	30	0,0015	3,551	1	m	d	l	l	6	fc
malpelo	arrecife	4	2015	jp_quimbayo	4950	4950	40	21	22,4	3	4	suave	protected	epi_lab	epinephelus_labriformis	8196	1	45	0,0000113	3,035	10	m	n	s	b	5	fc
malpelo	arrecife	4	2015	jp_quimbayo	4950	4950	40	21	22,4	3	4	suave	protected	cir_oxy	cirrhitichthys_oxycephalus	5830	30	5	0,0138	3,1175	1	s	d	s	b	2	im
malpelo	arrecife	4	2015	jp_quimbayo	4950	4950	40	21	22,4	3	4	suave	protected	cir_oxy	cirrhitichthys_oxycephalus	5830	40	7	0,0138	3,1175	1	s	d	s	b	2	im
malpelo	arrecife	4	2015	jp_quimbayo	4950	4950	40	21	22,4	3	4	suave	protected	ser_tic	serranus_tico	ird-5359-g	1	7	0,0079	3,4496	1	m	n	s	b	2	fc
malpelo	arrecife	4	2015	jp_quimbayo	4950	4950	40	21	22,4	3	4	suave	protected	apo_atr	apogon_atradorsatus	25507	100	5	0,0103	3,0749	1	s	n	f	l	2	pk
malpelo	arrecife	4	2015	jp_quimbayo	4950	4950	40	21	22,4	3	4	suave	protected	apo_atr	apogon_atradorsatus	25507	30	7	0,0103	3,0749	1	s	n	f	l	2	pk
malpelo	arrecife	4	2015	jp_quimbayo	4950	4950	40	21	22,4	3	4	suave	protected	can_pun	canthigaster_punctatissima	14159	1	7	0,0323	2,9533	1	s	d	p	b	2	im
malpelo	arrecife	4	2015	jp_quimbayo	4950	4950	40	21	22,4	3	4	suave	protected	pri_lat	prionurus_laticlavius	13417	1	20	0,0267	2,984	0,945179584	m	d	f	b	5	hd
malpelo	arrecife	4	2015	jp_quimbayo	4950	4950	40	21	22,4	3	4	suave	protected	pri_lat	prionurus_laticlavius	13417	1	25	0,0267	2,984	0,945179584	m	d	f	b	5	hd
malpelo	arrecife	4	2015	jp_quimbayo	4950	4950	40	21	22,4	3	4	suave	protected	ste_bee	stegastes_beebei	14285	1	10	0,0181	3,0755	1	s	d	f	b	3	hd
malpelo	arrecife	4	2015	jp_quimbayo	4950	4950	40	21	22,4	3	4	suave	protected	fis_com	fistularia_commersonii	5444	1	100	0,00529	2,59	1	w	d	f	h	6	fc
malpelo	arrecife	4	2015	jp_quimbayo	4950	4950	40	21	22,4	3	4	suave	protected	can_pun	canthigaster_punctatissima	14159	1	5	0,0323	2,9533	1	s	d	p	b	2	im
malpelo	arrecife	4	2015	jp_quimbayo	4950	4950	40	21	22,4	3	4	suave	protected	suf_ver	sufflamen_verres	13533	1	15	0,0324	2,929	0,963391137	m	d	s	b	5	im
malpelo	arrecife	4	2015	jp_quimbayo	4950	4950	40	21	22,4	3	4	suave	protected	tha_luc	thalassoma_lucasanum	13860	20	8	0,0126	2,8783	1	s	d	f	b	3	im
malpelo	arrecife	4	2015	jp_quimbayo	4951	4951	40	21	24,2	3	4	suave	protected	hal_mal	halichoeres_malpelo	13844	1	15	0,016	2,987	1	s	d	f	b	3	im
malpelo	arrecife	4	2015	jp_quimbayo	4951	4951	40	21	24,2	3	4	suave	protected	bod_dip	bodianus_diplotaenia	8270	2	12	0,0446	2,76	1	m	d	s	b	5	im
malpelo	arrecife	4	2015	jp_quimbayo	4951	4951	40	21	24,2	3	4	suave	protected	bod_dip	bodianus_diplotaenia	8270	1	15	0,0446	2,76	1	m	d	s	b	5	im
malpelo	arrecife	4	2015	jp_quimbayo	4951	4951	40	21	24,2	3	4	suave	protected	bod_dip	bodianus_diplotaenia	8270	1	35	0,0446	2,76	1	m	d	s	b	5	im
malpelo	arrecife	4	2015	jp_quimbayo	4951	4951	40	21	24,2	3	4	suave	protected	can_mcu	canthidermis_maculata	4278	1	45	0,0000155	3,0554	10	w	d	m	h	4	pk
malpelo	arrecife	4	2015	jp_quimbayo	4951	4951	40	21	24,2	3	4	suave	protected	par_col	paranthias_colonus	8325	40	10	0,0149	2,8633	1	w	b	l	l	4	pk
malpelo	arrecife	4	2015	jp_quimbayo	4951	4951	40	21	24,2	3	4	suave	protected	par_col	paranthias_colonus	8325	90	12	0,0149	2,8633	1	w	b	l	l	4	pk
malpelo	arrecife	4	2015	jp_quimbayo	4951	4951	40	21	24,2	3	4	suave	protected	par_col	paranthias_colonus	8325	7	15	0,0149	2,8633	1	w	b	l	l	4	pk
malpelo	arrecife	4	2015	jp_quimbayo	4951	4951	40	21	24,2	3	4	suave	protected	par_col	paranthias_colonus	8325	30	8	0,0149	2,8633	1	w	b	l	l	4	pk
malpelo	arrecife	4	2015	jp_quimbayo	4951	4951	40	21	24,2	3	4	suave	protected	par_col	paranthias_colonus	8325	3	25	0,0149	2,8633	1	w	b	l	l	4	pk
malpelo	arrecife	4	2015	jp_quimbayo	4951	4951	40	21	24,2	3	4	suave	protected	mul_den	mulloidichthys_dentatus	3591	4	38	0,000558727	2,3772	9,09090909	m	d	l	b	4	im
malpelo	arrecife	4	2015	jp_quimbayo	4951	4951	40	21	24,2	3	4	suave	protected	hal_mal	halichoeres_malpelo	13844	1	12	0,016	2,987	1	s	d	f	b	3	im
malpelo	arrecife	4	2015	jp_quimbayo	4951	4951	40	21	24,2	3	4	suave	protected	ela_bip	elagatis_bipinnulata	412	4	45	0,0135	2,92	1	w	b	m	h	6	fc
malpelo	arrecife	4	2015	jp_quimbayo	4951	4951	40	21	24,2	3	4	suave	protected	cir_oxy	cirrhitichthys_oxycephalus	5830	48	5	0,0138	3,1175	1	s	d	s	b	2	im
malpelo	arrecife	4	2015	jp_quimbayo	4951	4951	40	21	24,2	3	4	suave	protected	cir_oxy	cirrhitichthys_oxycephalus	5830	63	7	0,0138	3,1175	1	s	d	s	b	2	im
malpelo	arrecife	4	2015	jp_quimbayo	4951	4951	40	21	24,2	3	4	suave	protected	cir_oxy	cirrhitichthys_oxycephalus	5830	23	3	0,0138	3,1175	1	s	d	s	b	2	im
malpelo	arrecife	4	2015	jp_quimbayo	4951	4951	40	21	24,2	3	4	suave	protected	apo_atr	apogon_atradorsatus	25507	31	5	0,0103	3,0749	1	s	n	f	l	2	pk
malpelo	arrecife	4	2015	jp_quimbayo	4951	4951	40	21	24,2	3	4	suave	protected	apo_atr	apogon_atradorsatus	25507	50	7	0,0103	3,0749	1	s	n	f	l	2	pk
malpelo	arrecife	4	2015	jp_quimbayo	4951	4951	40	21	24,2	3	4	suave	protected	apo_atr	apogon_atradorsatus	25507	29	8	0,0103	3,0749	1	s	n	f	l	2	pk
malpelo	arrecife	4	2015	jp_quimbayo	4951	4951	40	21	24,2	3	4	suave	protected	ser_tic	serranus_tico	ird-5359-g	3	8	0,0079	3,4496	1	m	n	s	b	2	fc
malpelo	arrecife	4	2015	jp_quimbayo	4951	4951	40	21	24,2	3	4	suave	protected	gym_dov	gymnothorax_dovii	13783	1	60	0,0007	3,2179	1	s	n	s	b	6	fc
malpelo	arrecife	4	2015	jp_quimbayo	4951	4951	40	21	24,2	3	4	suave	protected	gym_dov	gymnothorax_dovii	13783	1	120	0,0007	3,2179	1	s	n	s	b	6	fc
malpelo	arrecife	4	2015	jp_quimbayo	4951	4951	40	21	24,2	3	4	suave	protected	tha_luc	thalassoma_lucasanum	13860	70	7	0,0126	2,8783	1	s	d	f	b	3	im
malpelo	arrecife	4	2015	jp_quimbayo	4951	4951	40	21	24,2	3	4	suave	protected	tha_luc	thalassoma_lucasanum	13860	40	5	0,0126	2,8783	1	s	d	f	b	3	im
malpelo	arrecife	4	2015	jp_quimbayo	4952	4952	40	21	23,8	3	4	suave	protected	par_col	paranthias_colonus	8325	40	20	0,0149	2,8633	1	w	b	l	l	4	pk
malpelo	arrecife	4	2015	jp_quimbayo	4952	4952	40	21	23,8	3	4	suave	protected	aul_chi	aulostomus_chinensis	1309	1	65	0,0002	3,514	1	m	d	s	l	5	fc
malpelo	arrecife	4	2015	jp_quimbayo	4952	4952	40	21	23,8	3	4	suave	protected	aul_chi	aulostomus_chinensis	1309	1	80	0,0002	3,514	1	m	d	s	l	5	fc
malpelo	arrecife	4	2015	jp_quimbayo	4952	4952	40	21	23,8	3	4	suave	protected	der_der	dermatolepis_dermatolepis	9185	1	45	0,0015	3,551	1	m	d	l	l	6	fc
malpelo	arrecife	4	2015	jp_quimbayo	4952	4952	40	21	23,8	3	4	suave	protected	lut_vir	lutjanus_viridis	183	20	30	0,0211	2,9261	1	w	n	l	b	4	fc
malpelo	arrecife	4	2015	jp_quimbayo	4952	4952	40	21	23,8	3	4	suave	protected	hol_pas	holacanthus_passer	8294	1	20	0,0271	2,8577	1	m	d	s	b	4	is
malpelo	arrecife	4	2015	jp_quimbayo	4952	4952	40	21	23,8	3	4	suave	protected	par_col	paranthias_colonus	8325	10	15	0,0149	2,8633	1	w	b	l	l	4	pk
malpelo	arrecife	4	2015	jp_quimbayo	4952	4952	40	21	23,8	3	4	suave	protected	par_col	paranthias_colonus	8325	22	12	0,0149	2,8633	1	w	b	l	l	4	pk
malpelo	arrecife	4	2015	jp_quimbayo	4952	4952	40	21	23,8	3	4	suave	protected	par_col	paranthias_colonus	8325	8	30	0,0149	2,8633	1	w	b	l	l	4	pk
malpelo	arrecife	4	2015	jp_quimbayo	4952	4952	40	21	23,8	3	4	suave	protected	can_dum	cantherhines_dumerilii	5836	1	35	0,000124825	2,6534	10	m	d	p	b	4	im
malpelo	arrecife	4	2015	jp_quimbayo	4952	4952	40	21	23,8	3	4	suave	protected	hal_chi	halichoeres_chierchiae	13839	1	12	0,016	2,987	1	s	d	f	b	3	im
malpelo	arrecife	4	2015	jp_quimbayo	4952	4952	40	21	23,8	3	4	suave	protected	hal_mal	halichoeres_malpelo	13844	2	15	0,016	2,987	1	s	d	f	b	3	im
malpelo	arrecife	4	2015	jp_quimbayo	4952	4952	40	21	23,8	3	4	suave	protected	bod_dip	bodianus_diplotaenia	8270	1	20	0,0446	2,76	1	m	d	s	b	5	im
malpelo	arrecife	4	2015	jp_quimbayo	4952	4952	40	21	23,8	3	4	suave	protected	aca_xan	acanthurus_xanthopterus	1261	2	45	0,0267	2,984	0,908265213	m	d	m	b	5	hd
malpelo	arrecife	4	2015	jp_quimbayo	4952	4952	40	21	23,8	3	4	suave	protected	ser_riv	seriola_rivoliana	1007	1	120	0,0359	2,801	0,903342367	w	b	f	h	6	fc
malpelo	arrecife	4	2015	jp_quimbayo	4952	4952	40	21	23,8	3	4	suave	protected	ser_riv	seriola_rivoliana	1007	2	100	0,0359	2,801	0,903342367	w	b	f	h	6	fc
malpelo	arrecife	4	2015	jp_quimbayo	4952	4952	40	21	23,8	3	4	suave	protected	myc_olf	mycteroperca_olfax	8204	1	45	0,0061	3,2	1	m	b	s	b	6	im
malpelo	arrecife	4	2015	jp_quimbayo	4952	4952	40	21	23,8	3	4	suave	protected	der_der	dermatolepis_dermatolepis	9185	5	45	0,0015	3,551	1	m	d	l	l	6	fc
malpelo	arrecife	4	2015	jp_quimbayo	4952	4952	40	21	23,8	3	4	suave	protected	gym_dov	gymnothorax_dovii	13783	1	120	0,0007	3,2179	1	s	n	s	b	6	fc
malpelo	arrecife	4	2015	jp_quimbayo	4952	4952	40	21	23,8	3	4	suave	protected	tha_luc	thalassoma_lucasanum	13860	20	12	0,0126	2,8783	1	s	d	f	b	3	im
malpelo	arrecife	4	2015	jp_quimbayo	4952	4952	40	21	23,8	3	4	suave	protected	bod_dip	bodianus_diplotaenia	8270	10	20	0,0446	2,76	1	m	d	s	b	5	im
malpelo	arrecife	4	2015	jp_quimbayo	4952	4952	40	21	23,8	3	4	suave	protected	bod_dip	bodianus_diplotaenia	8270	15	21	0,0446	2,76	1	m	d	s	b	5	im
malpelo	arrecife	4	2015	jp_quimbayo	4952	4952	40	21	23,8	3	4	suave	protected	apo_atr	apogon_atradorsatus	25507	100	7	0,0103	3,0749	1	s	n	f	l	2	pk
malpelo	arrecife	4	2015	jp_quimbayo	4952	4952	40	21	23,8	3	4	suave	protected	apo_atr	apogon_atradorsatus	25507	40	5	0,0103	3,0749	1	s	n	f	l	2	pk
malpelo	arrecife	4	2015	jp_quimbayo	4952	4952	40	21	23,8	3	4	suave	protected	apo_atr	apogon_atradorsatus	25507	20	8	0,0103	3,0749	1	s	n	f	l	2	pk
malpelo	arrecife	4	2015	jp_quimbayo	4952	4952	40	21	23,8	3	4	suave	protected	par_col	paranthias_colonus	8325	10	10	0,0149	2,8633	1	w	b	l	l	4	pk
malpelo	arrecife	4	2015	jp_quimbayo	4952	4952	40	21	23,8	3	4	suave	protected	cir_oxy	cirrhitichthys_oxycephalus	5830	7	10	0,0138	3,1175	1	s	d	s	b	2	im
malpelo	arrecife	4	2015	jp_quimbayo	4952	4952	40	21	23,8	3	4	suave	protected	cir_oxy	cirrhitichthys_oxycephalus	5830	50	5	0,0138	3,1175	1	s	d	s	b	2	im
malpelo	arrecife	4	2015	jp_quimbayo	4952	4952	40	21	23,8	3	4	suave	protected	cir_oxy	cirrhitichthys_oxycephalus	5830	30	10	0,0138	3,1175	1	s	d	s	b	2	im
malpelo	arrecife	4	2015	jp_quimbayo	4952	4952	40	21	23,8	3	4	suave	protected	cir_oxy	cirrhitichthys_oxycephalus	5830	25	3	0,0138	3,1175	1	s	d	s	b	2	im
malpelo	arrecife	4	2015	jp_quimbayo	4952	4952	40	21	23,8	3	4	suave	protected	can_pun	canthigaster_punctatissima	14159	1	7	0,0323	2,9533	1	s	d	p	b	2	im
malpelo	arrecife	4	2015	jp_quimbayo	4952	4952	40	21	23,8	3	4	suave	protected	ste_arc	stegastes_arcifrons	12510	2	10	0,0181	3,0755	1	s	d	f	b	3	hd
malpelo	arrecife	4	2015	jp_quimbayo	4952	4952	40	21	23,8	3	4	suave	protected	ste_bee	stegastes_beebei	14285	3	12	0,0181	3,0755	1	s	d	f	b	3	hd
malpelo	arrecife	4	2015	jp_quimbayo	4952	4952	40	21	23,8	3	4	suave	protected	ser_tic	serranus_tico	ird-5359-g	1	5	0,0079	3,4496	1	m	n	s	b	2	fc
malpelo	arrecife	4	2015	jp_quimbayo	4952	4952	40	21	23,8	3	4	suave	protected	lep_bim	lepidonectes_bimaculata	46616	1	3	0,00000953	2,9895	10	s	d	s	b	1	im
malpelo	arrecife	4	2015	jp_quimbayo	4952	4952	40	21	23,8	3	4	suave	protected	lab_den	labrisomus_dendriticus	25531	1	4	0,0091	3,1806	1	s	d	s	b	3	im
malpelo	arrecife	4	2015	jp_quimbayo	4952	4952	40	21	23,8	3	4	suave	protected	lab_den	labrisomus_dendriticus	25531	1	7	0,0091	3,1806	1	s	d	s	b	3	im
malpelo	arrecife	4	2015	jp_quimbayo	4952	4952	40	21	23,8	3	4	suave	protected	epi_lab	epinephelus_labriformis	8196	1	35	0,0000113	3,035	10	m	n	s	b	5	fc
malpelo	arrecife	4	2015	jp_quimbayo	4954	4954	40	21	17	3	4	suave	protected	fis_com	fistularia_commersonii	5444	1	110	0,00529	2,59	1	w	d	f	h	6	fc
malpelo	arrecife	4	2015	jp_quimbayo	4954	4954	40	21	17	3	4	suave	protected	der_der	dermatolepis_dermatolepis	9185	1	45	0,0015	3,551	1	m	d	l	l	6	fc
malpelo	arrecife	4	2015	jp_quimbayo	4954	4954	40	21	17	3	4	suave	protected	lut_vir	lutjanus_viridis	183	35	20	0,0211	2,9261	1	w	n	l	b	4	fc
malpelo	arrecife	4	2015	jp_quimbayo	4954	4954	40	21	17	3	4	suave	protected	hol_pas	holacanthus_passer	8294	1	20	0,0271	2,8577	1	m	d	s	b	4	is
malpelo	arrecife	4	2015	jp_quimbayo	4954	4954	40	21	17	3	4	suave	protected	par_col	paranthias_colonus	8325	10	15	0,0149	2,8633	1	w	b	l	l	4	pk
malpelo	arrecife	4	2015	jp_quimbayo	4954	4954	40	21	17	3	4	suave	protected	par_col	paranthias_colonus	8325	10	20	0,0149	2,8633	1	w	b	l	l	4	pk
malpelo	arrecife	4	2015	jp_quimbayo	4954	4954	40	21	17	3	4	suave	protected	par_col	paranthias_colonus	8325	12	15	0,0149	2,8633	1	w	b	l	l	4	pk
malpelo	arrecife	4	2015	jp_quimbayo	4954	4954	40	21	17	3	4	suave	protected	can_dum	cantherhines_dumerilii	5836	1	35	0,000124825	2,6534	10	m	d	p	b	4	im
malpelo	arrecife	4	2015	jp_quimbayo	4954	4954	40	21	17	3	4	suave	protected	hol_pas	holacanthus_passer	8294	1	30	0,0271	2,8577	1	m	d	s	b	4	is
malpelo	arrecife	4	2015	jp_quimbayo	4954	4954	40	21	17	3	4	suave	protected	bod_dip	bodianus_diplotaenia	8270	1	25	0,0446	2,76	1	m	d	s	b	5	im
malpelo	arrecife	4	2015	jp_quimbayo	4954	4954	40	21	17	3	4	suave	protected	aca_xan	acanthurus_xanthopterus	1261	1	45	0,0267	2,984	0,908265213	m	d	m	b	5	hd
malpelo	arrecife	4	2015	jp_quimbayo	4954	4954	40	21	17	3	4	suave	protected	aca_xan	acanthurus_xanthopterus	1261	2	30	0,0267	2,984	0,908265213	m	d	m	b	5	hd
malpelo	arrecife	4	2015	jp_quimbayo	4954	4954	40	21	17	3	4	suave	protected	hal_dis	halichoeres_discolor	46582	1	12	0,016	2,987	1	s	d	f	b	3	im
malpelo	arrecife	4	2015	jp_quimbayo	4954	4954	40	21	17	3	4	suave	protected	ser_riv	seriola_rivoliana	1007	1	130	0,0359	2,801	0,903342367	w	b	f	h	6	fc
malpelo	arrecife	4	2015	jp_quimbayo	4954	4954	40	21	17	3	4	suave	protected	ser_riv	seriola_rivoliana	1007	2	110	0,0359	2,801	0,903342367	w	b	f	h	6	fc
malpelo	arrecife	4	2015	jp_quimbayo	4954	4954	40	21	17	3	4	suave	protected	ser_riv	seriola_rivoliana	1007	1	100	0,0359	2,801	0,903342367	w	b	f	h	6	fc
malpelo	arrecife	4	2015	jp_quimbayo	4954	4954	40	21	17	3	4	suave	protected	myc_olf	mycteroperca_olfax	8204	1	45	0,0061	3,2	1	m	b	s	b	6	im
malpelo	arrecife	4	2015	jp_quimbayo	4954	4954	40	21	17	3	4	suave	protected	der_der	dermatolepis_dermatolepis	9185	10	45	0,0015	3,551	1	m	d	l	l	6	fc
malpelo	arrecife	4	2015	jp_quimbayo	4954	4954	40	21	17	3	4	suave	protected	gym_dov	gymnothorax_dovii	13783	1	120	0,0007	3,2179	1	s	n	s	b	6	fc
malpelo	arrecife	4	2015	jp_quimbayo	4954	4954	40	21	17	3	4	suave	protected	tha_luc	thalassoma_lucasanum	13860	10	12	0,0126	2,8783	1	s	d	f	b	3	im
malpelo	arrecife	4	2015	jp_quimbayo	4954	4954	40	21	17	3	4	suave	protected	bod_dip	bodianus_diplotaenia	8270	10	20	0,0446	2,76	1	m	d	s	b	5	im
malpelo	arrecife	4	2015	jp_quimbayo	4954	4954	40	21	17	3	4	suave	protected	bod_dip	bodianus_diplotaenia	8270	20	15	0,0446	2,76	1	m	d	s	b	5	im
malpelo	arrecife	4	2015	jp_quimbayo	4954	4954	40	21	17	3	4	suave	protected	apo_atr	apogon_atradorsatus	25507	70	5	0,0103	3,0749	1	s	n	f	l	2	pk
malpelo	arrecife	4	2015	jp_quimbayo	4954	4954	40	21	17	3	4	suave	protected	apo_atr	apogon_atradorsatus	25507	100	8	0,0103	3,0749	1	s	n	f	l	2	pk
malpelo	arrecife	4	2015	jp_quimbayo	4954	4954	40	21	17	3	4	suave	protected	apo_atr	apogon_atradorsatus	25507	30	8	0,0103	3,0749	1	s	n	f	l	2	pk
malpelo	arrecife	4	2015	jp_quimbayo	4954	4954	40	21	17	3	4	suave	protected	par_col	paranthias_colonus	8325	10	20	0,0149	2,8633	1	w	b	l	l	4	pk
malpelo	arrecife	4	2015	jp_quimbayo	4954	4954	40	21	17	3	4	suave	protected	cir_oxy	cirrhitichthys_oxycephalus	5830	12	10	0,0138	3,1175	1	s	d	s	b	2	im
malpelo	arrecife	4	2015	jp_quimbayo	4954	4954	40	21	17	3	4	suave	protected	cir_oxy	cirrhitichthys_oxycephalus	5830	30	5	0,0138	3,1175	1	s	d	s	b	2	im
malpelo	arrecife	4	2015	jp_quimbayo	4954	4954	40	21	17	3	4	suave	protected	cir_oxy	cirrhitichthys_oxycephalus	5830	70	3	0,0138	3,1175	1	s	d	s	b	2	im
malpelo	arrecife	4	2015	jp_quimbayo	4954	4954	40	21	17	3	4	suave	protected	can_jan	canthigaster_janthinoptera	6543	1	5	0,0323	2,9533	1	s	d	s	b	2	om
malpelo	arrecife	4	2015	jp_quimbayo	4954	4954	40	21	17	3	4	suave	protected	ste_arc	stegastes_arcifrons	12510	17	7	0,0181	3,0755	1	s	d	f	b	3	hd
malpelo	arrecife	4	2015	jp_quimbayo	4954	4954	40	21	17	3	4	suave	protected	ste_arc	stegastes_arcifrons	12510	2	10	0,0181	3,0755	1	s	d	f	b	3	hd
malpelo	arrecife	4	2015	jp_quimbayo	4954	4954	40	21	17	3	4	suave	protected	ste_bee	stegastes_beebei	14285	5	7	0,0181	3,0755	1	s	d	f	b	3	hd
malpelo	arrecife	4	2015	jp_quimbayo	4954	4954	40	21	17	3	4	suave	protected	ste_bee	stegastes_beebei	14285	13	10	0,0181	3,0755	1	s	d	f	b	3	hd
malpelo	arrecife	4	2015	jp_quimbayo	4954	4954	40	21	17	3	4	suave	protected	hal_chi	halichoeres_chierchiae	13839	1	12	0,016	2,987	1	s	d	f	b	3	im
malpelo	arrecife	4	2015	jp_quimbayo	4954	4954	40	21	17	3	4	suave	protected	ser_tic	serranus_tico	ird-5359-g	1	5	0,0079	3,4496	1	m	n	s	b	2	fc
malpelo	arrecife	4	2015	jp_quimbayo	4954	4954	40	21	17	3	4	suave	protected	lep_bim	lepidonectes_bimaculata	46616	1	3	0,00000953	2,9895	10	s	d	s	b	1	im
malpelo	arrecife	4	2015	jp_quimbayo	4954	4954	40	21	17	3	4	suave	protected	axo_rub	axoclinus_rubinoffi	46602	1	3	0,00000953	2,9895	10	s	d	s	b	1	im
malpelo	arrecife	4	2015	jp_quimbayo	4954	4954	40	21	17	3	4	suave	protected	epi_lab	epinephelus_labriformis	8196	1	40	0,0000113	3,035	10	m	n	s	b	5	fc
malpelo	arrecife	4	2015	jp_quimbayo	4955	4955	40	21	18,9	3	4	suave	protected	joh_nig	johnrandallia_nigrirostris	12310	1	12	0,000033	2,9838	10	m	d	m	b	4	im
malpelo	arrecife	4	2015	jp_quimbayo	4955	4955	40	21	18,9	3	4	suave	protected	ser_riv	seriola_rivoliana	1007	1	14	0,0359	2,801	0,903342367	w	b	f	h	6	fc
malpelo	arrecife	4	2015	jp_quimbayo	4955	4955	40	21	18,9	3	4	suave	protected	aca_xan	acanthurus_xanthopterus	1261	1	50	0,0267	2,984	0,908265213	m	d	m	b	5	hd
malpelo	arrecife	4	2015	jp_quimbayo	4955	4955	40	21	18,9	3	4	suave	protected	car_mel	caranx_melampygus	1906	4	50	0,0187	2,9	1	w	b	f	h	6	fc
malpelo	arrecife	4	2015	jp_quimbayo	4955	4955	40	21	18,9	3	4	suave	protected	car_mel	caranx_melampygus	1906	10	45	0,0187	2,9	1	w	b	f	h	6	fc
malpelo	arrecife	4	2015	jp_quimbayo	4955	4955	40	21	18,9	3	4	suave	protected	hol_pas	holacanthus_passer	8294	1	15	0,0271	2,8577	1	m	d	s	b	4	is
malpelo	arrecife	4	2015	jp_quimbayo	4955	4955	40	21	18,9	3	4	suave	protected	hol_pas	holacanthus_passer	8294	1	12	0,0271	2,8577	1	m	d	s	b	4	is
malpelo	arrecife	4	2015	jp_quimbayo	4955	4955	40	21	18,9	3	4	suave	protected	bod_dip	bodianus_diplotaenia	8270	1	12	0,0446	2,76	1	m	d	s	b	5	im
malpelo	arrecife	4	2015	jp_quimbayo	4955	4955	40	21	18,9	3	4	suave	protected	bod_dip	bodianus_diplotaenia	8270	1	15	0,0446	2,76	1	m	d	s	b	5	im
malpelo	arrecife	4	2015	jp_quimbayo	4955	4955	40	21	18,9	3	4	suave	protected	bod_dip	bodianus_diplotaenia	8270	3	25	0,0446	2,76	1	m	d	s	b	5	im
malpelo	arrecife	4	2015	jp_quimbayo	4955	4955	40	21	18,9	3	4	suave	protected	lut_vir	lutjanus_viridis	183	2	15	0,0211	2,9261	1	w	n	l	b	4	fc
malpelo	arrecife	4	2015	jp_quimbayo	4955	4955	40	21	18,9	3	4	suave	protected	par_col	paranthias_colonus	8325	30	15	0,0149	2,8633	1	w	b	l	l	4	pk
malpelo	arrecife	4	2015	jp_quimbayo	4955	4955	40	21	18,9	3	4	suave	protected	par_col	paranthias_colonus	8325	40	12	0,0149	2,8633	1	w	b	l	l	4	pk
malpelo	arrecife	4	2015	jp_quimbayo	4955	4955	40	21	18,9	3	4	suave	protected	par_col	paranthias_colonus	8325	20	20	0,0149	2,8633	1	w	b	l	l	4	pk
malpelo	arrecife	4	2015	jp_quimbayo	4955	4955	40	21	18,9	3	4	suave	protected	par_col	paranthias_colonus	8325	45	25	0,0149	2,8633	1	w	b	l	l	4	pk
malpelo	arrecife	4	2015	jp_quimbayo	4955	4955	40	21	18,9	3	4	suave	protected	cir_oxy	cirrhitichthys_oxycephalus	5830	20	10	0,0138	3,1175	1	s	d	s	b	2	im
malpelo	arrecife	4	2015	jp_quimbayo	4955	4955	40	21	18,9	3	4	suave	protected	cir_oxy	cirrhitichthys_oxycephalus	5830	14	10	0,0138	3,1175	1	s	d	s	b	2	im
malpelo	arrecife	4	2015	jp_quimbayo	4955	4955	40	21	18,9	3	4	suave	protected	ste_aca	stegastes_acapulcoensis	12509	1	10	0,0181	3,0755	1	s	d	f	b	3	hd
malpelo	arrecife	4	2015	jp_quimbayo	4955	4955	40	21	18,9	3	4	suave	protected	ste_aca	stegastes_acapulcoensis	12509	1	12	0,0181	3,0755	1	s	d	f	b	3	hd
malpelo	arrecife	4	2015	jp_quimbayo	4955	4955	40	21	18,9	3	4	suave	protected	can_pun	canthigaster_punctatissima	14159	1	5	0,0323	2,9533	1	s	d	p	b	2	im
malpelo	arrecife	4	2015	jp_quimbayo	4955	4955	40	21	18,9	3	4	suave	protected	can_pun	canthigaster_punctatissima	14159	2	5	0,0323	2,9533	1	s	d	p	b	2	im
malpelo	arrecife	4	2015	jp_quimbayo	4955	4955	40	21	18,9	3	4	suave	protected	gym_dov	gymnothorax_dovii	13783	1	70	0,0007	3,2179	1	s	n	s	b	6	fc
malpelo	arrecife	4	2015	jp_quimbayo	4955	4955	40	21	18,9	3	4	suave	protected	tha_luc	thalassoma_lucasanum	13860	30	3	0,0126	2,8783	1	s	d	f	b	3	im
malpelo	arrecife	4	2015	jp_quimbayo	4955	4955	40	21	18,9	3	4	suave	protected	tha_luc	thalassoma_lucasanum	13860	40	10	0,0126	2,8783	1	s	d	f	b	3	im
malpelo	arrecife	4	2015	jp_quimbayo	4955	4955	40	21	18,9	3	4	suave	protected	tha_luc	thalassoma_lucasanum	13860	10	5	0,0126	2,8783	1	s	d	f	b	3	im
malpelo	arrecife	4	2015	jp_quimbayo	4955	4955	40	21	18,9	3	4	suave	protected	ste_arc	stegastes_arcifrons	12510	7	8	0,0181	3,0755	1	s	d	f	b	3	hd
malpelo	arrecife	4	2015	jp_quimbayo	4955	4955	40	21	18,9	3	4	suave	protected	apo_atr	apogon_atradorsatus	25507	40	8	0,0103	3,0749	1	s	n	f	l	2	pk
malpelo	arrecife	4	2015	jp_quimbayo	4955	4955	40	21	18,9	3	4	suave	protected	apo_atr	apogon_atradorsatus	25507	35	7	0,0103	3,0749	1	s	n	f	l	2	pk
malpelo	arrecife	4	2015	jp_quimbayo	4955	4955	40	21	18,9	3	4	suave	protected	apo_atr	apogon_atradorsatus	25507	75	5	0,0103	3,0749	1	s	n	f	l	2	pk
malpelo	arrecife	4	2015	jp_quimbayo	4955	4955	40	21	18,9	3	4	suave	protected	oph_ste	ophioblennius_steindachneri	8300	1	15	0,0115	2,9332	1	s	d	s	b	3	hd
malpelo	arrecife	4	2015	jp_quimbayo	4955	4955	40	21	18,9	3	4	suave	protected	cir_oxy	cirrhitichthys_oxycephalus	5830	1	10	0,0138	3,1175	1	s	d	s	b	2	im
malpelo	arrecife	4	2015	jp_quimbayo	4955	4955	40	21	18,9	3	4	suave	protected	cir_oxy	cirrhitichthys_oxycephalus	5830	15	5	0,0138	3,1175	1	s	d	s	b	2	im
malpelo	arrecife	4	2015	jp_quimbayo	4955	4955	40	21	18,9	3	4	suave	protected	cir_oxy	cirrhitichthys_oxycephalus	5830	30	3	0,0138	3,1175	1	s	d	s	b	2	im
malpelo	arrecife	4	2015	jp_quimbayo	4955	4955	40	21	18,9	3	4	suave	protected	axo_rub	axoclinus_rubinoffi	46602	3	3	0,00000953	2,9895	10	s	d	s	b	1	im
malpelo	arrecife	4	2015	jp_quimbayo	4955	4955	40	21	18,9	3	4	suave	protected	myc_olf	mycteroperca_olfax	8204	1	60	0,0061	3,2	1	m	b	s	b	6	im
malpelo	arrecife	4	2015	jp_quimbayo	4955	4955	40	21	18,9	3	4	suave	protected	aul_chi	aulostomus_chinensis	1309	1	55	0,0002	3,514	1	m	d	s	l	5	fc
malpelo	arrecife	4	2015	jp_quimbayo	4956	4956	40	21	20,1	3	4	suave	protected	lep_bim	lepidonectes_bimaculata	46616	1	3	0,00000953	2,9895	10	s	d	s	b	1	im
malpelo	arrecife	4	2015	jp_quimbayo	4956	4956	40	21	20,1	3	4	suave	protected	par_col	paranthias_colonus	8325	10	20	0,0149	2,8633	1	w	b	l	l	4	pk
malpelo	arrecife	4	2015	jp_quimbayo	4956	4956	40	21	20,1	3	4	suave	protected	par_col	paranthias_colonus	8325	120	15	0,0149	2,8633	1	w	b	l	l	4	pk
malpelo	arrecife	4	2015	jp_quimbayo	4956	4956	40	21	20,1	3	4	suave	protected	par_col	paranthias_colonus	8325	35	25	0,0149	2,8633	1	w	b	l	l	4	pk
malpelo	arrecife	4	2015	jp_quimbayo	4956	4956	40	21	20,1	3	4	suave	protected	par_col	paranthias_colonus	8325	100	5	0,0149	2,8633	1	w	b	l	l	4	pk
malpelo	arrecife	4	2015	jp_quimbayo	4956	4956	40	21	20,1	3	4	suave	protected	joh_nig	johnrandallia_nigrirostris	12310	1	12	0,000033	2,9838	10	m	d	m	b	4	im
malpelo	arrecife	4	2015	jp_quimbayo	4956	4956	40	21	20,1	3	4	suave	protected	joh_nig	johnrandallia_nigrirostris	12310	10	15	0,000033	2,9838	10	m	d	m	b	4	im
malpelo	arrecife	4	2015	jp_quimbayo	4956	4956	40	21	20,1	3	4	suave	protected	joh_nig	johnrandallia_nigrirostris	12310	20	12	0,000033	2,9838	10	m	d	m	b	4	im
malpelo	arrecife	4	2015	jp_quimbayo	4956	4956	40	21	20,1	3	4	suave	protected	joh_nig	johnrandallia_nigrirostris	12310	5	5	0,000033	2,9838	10	m	d	m	b	4	im
malpelo	arrecife	4	2015	jp_quimbayo	4956	4956	40	21	20,1	3	4	suave	protected	suf_ver	sufflamen_verres	13533	1	12	0,0324	2,929	0,963391137	m	d	s	b	5	im
malpelo	arrecife	4	2015	jp_quimbayo	4956	4956	40	21	20,1	3	4	suave	protected	tha_luc	thalassoma_lucasanum	13860	20	10	0,0126	2,8783	1	s	d	f	b	3	im
malpelo	arrecife	4	2015	jp_quimbayo	4956	4956	40	21	20,1	3	4	suave	protected	tha_luc	thalassoma_lucasanum	13860	100	5	0,0126	2,8783	1	s	d	f	b	3	im
malpelo	arrecife	4	2015	jp_quimbayo	4956	4956	40	21	20,1	3	4	suave	protected	ser_riv	seriola_rivoliana	1007	1	70	0,0359	2,801	0,903342367	w	b	f	h	6	fc
malpelo	arrecife	4	2015	jp_quimbayo	4956	4956	40	21	20,1	3	4	suave	protected	aca_xan	acanthurus_xanthopterus	1261	1	50	0,0267	2,984	0,908265213	m	d	m	b	5	hd
malpelo	arrecife	4	2015	jp_quimbayo	4956	4956	40	21	20,1	3	4	suave	protected	pla_aza	plagiotremus_azaleus	25513	30	10	0,0018	3,581	0,970873786	s	d	s	b	3	im
malpelo	arrecife	4	2015	jp_quimbayo	4956	4956	40	21	20,1	3	4	suave	protected	gym_dov	gymnothorax_dovii	13783	1	70	0,0007	3,2179	1	s	n	s	b	6	fc
malpelo	arrecife	4	2015	jp_quimbayo	4956	4956	40	21	20,1	3	4	suave	protected	gym_dov	gymnothorax_dovii	13783	1	100	0,0007	3,2179	1	s	n	s	b	6	fc
malpelo	arrecife	4	2015	jp_quimbayo	4956	4956	40	21	20,1	3	4	suave	protected	gym_dov	gymnothorax_dovii	13783	1	60	0,0007	3,2179	1	s	n	s	b	6	fc
malpelo	arrecife	4	2015	jp_quimbayo	4956	4956	40	21	20,1	3	4	suave	protected	myc_olf	mycteroperca_olfax	8204	1	50	0,0061	3,2	1	m	b	s	b	6	im
malpelo	arrecife	4	2015	jp_quimbayo	4956	4956	40	21	20,1	3	4	suave	protected	hol_pas	holacanthus_passer	8294	1	15	0,0271	2,8577	1	m	d	s	b	4	is
malpelo	arrecife	4	2015	jp_quimbayo	4956	4956	40	21	20,1	3	4	suave	protected	hol_pas	holacanthus_passer	8294	2	20	0,0271	2,8577	1	m	d	s	b	4	is
malpelo	arrecife	4	2015	jp_quimbayo	4956	4956	40	21	20,1	3	4	suave	protected	bal_pol	balistes_polylepis	4276	1	45	0,024	2,942	1	m	d	s	b	5	im
malpelo	arrecife	4	2015	jp_quimbayo	4956	4956	40	21	20,1	3	4	suave	protected	can_pun	canthigaster_punctatissima	14159	1	10	0,0323	2,9533	1	s	d	p	b	2	im
malpelo	arrecife	4	2015	jp_quimbayo	4956	4956	40	21	20,1	3	4	suave	protected	chr_atr	chromis_atrilobata	8279	200	5	0,0052	3,4166	1	s	d	m	h	2	pk
malpelo	arrecife	4	2015	jp_quimbayo	4956	4956	40	21	20,1	3	4	suave	protected	aro_his	arothron_hispidus	5425	1	25	0,0634	2,756	1	m	d	s	b	5	im
malpelo	arrecife	4	2015	jp_quimbayo	4956	4956	40	21	20,1	3	4	suave	protected	apo_atr	apogon_atradorsatus	25507	100	7	0,0103	3,0749	1	s	n	f	l	2	pk
malpelo	arrecife	4	2015	jp_quimbayo	4956	4956	40	21	20,1	3	4	suave	protected	apo_atr	apogon_atradorsatus	25507	130	5	0,0103	3,0749	1	s	n	f	l	2	pk
malpelo	arrecife	4	2015	jp_quimbayo	4956	4956	40	21	20,1	3	4	suave	protected	apo_atr	apogon_atradorsatus	25507	50	3	0,0103	3,0749	1	s	n	f	l	2	pk
malpelo	arrecife	4	2015	jp_quimbayo	4956	4956	40	21	20,1	3	4	suave	protected	bod_dip	bodianus_diplotaenia	8270	1	12	0,0446	2,76	1	m	d	s	b	5	im
malpelo	arrecife	4	2015	jp_quimbayo	4956	4956	40	21	20,1	3	4	suave	protected	ser_riv	seriola_rivoliana	1007	4	45	0,0359	2,801	0,903342367	w	b	f	h	6	fc
malpelo	arrecife	4	2015	jp_quimbayo	4956	4956	40	21	20,1	3	4	suave	protected	ser_riv	seriola_rivoliana	1007	2	50	0,0359	2,801	0,903342367	w	b	f	h	6	fc
malpelo	arrecife	4	2015	jp_quimbayo	4956	4956	40	21	20,1	3	4	suave	protected	ste_arc	stegastes_arcifrons	12510	5	10	0,0181	3,0755	1	s	d	f	b	3	hd
malpelo	arrecife	4	2015	jp_quimbayo	4956	4956	40	21	20,1	3	4	suave	protected	tha_luc	thalassoma_lucasanum	13860	100	3	0,0126	2,8783	1	s	d	f	b	3	im
malpelo	arrecife	4	2015	jp_quimbayo	4956	4956	40	21	20,1	3	4	suave	protected	tha_luc	thalassoma_lucasanum	13860	80	5	0,0126	2,8783	1	s	d	f	b	3	im
malpelo	arrecife	4	2015	jp_quimbayo	4956	4956	40	21	20,1	3	4	suave	protected	tha_luc	thalassoma_lucasanum	13860	20	10	0,0126	2,8783	1	s	d	f	b	3	im
malpelo	arrecife	4	2015	jp_quimbayo	4956	4956	40	21	20,1	3	4	suave	protected	oph_ste	ophioblennius_steindachneri	8300	1	12	0,0115	2,9332	1	s	d	s	b	3	hd
malpelo	arrecife	4	2015	jp_quimbayo	4956	4956	40	21	20,1	3	4	suave	protected	oph_ste	ophioblennius_steindachneri	8300	1	15	0,0115	2,9332	1	s	d	s	b	3	hd
malpelo	arrecife	4	2015	jp_quimbayo	4957	4957	40	21	10,8	3	4	suave	protected	par_col	paranthias_colonus	8325	40	20	0,0149	2,8633	1	w	b	l	l	4	pk
malpelo	arrecife	4	2015	jp_quimbayo	4957	4957	40	21	10,8	3	4	suave	protected	par_col	paranthias_colonus	8325	30	15	0,0149	2,8633	1	w	b	l	l	4	pk
malpelo	arrecife	4	2015	jp_quimbayo	4957	4957	40	21	10,8	3	4	suave	protected	par_col	paranthias_colonus	8325	25	10	0,0149	2,8633	1	w	b	l	l	4	pk
malpelo	arrecife	4	2015	jp_quimbayo	4957	4957	40	21	10,8	3	4	suave	protected	par_col	paranthias_colonus	8325	50	7	0,0149	2,8633	1	w	b	l	l	4	pk
malpelo	arrecife	4	2015	jp_quimbayo	4957	4957	40	21	10,8	3	4	suave	protected	bod_dip	bodianus_diplotaenia	8270	1	12	0,0446	2,76	1	m	d	s	b	5	im
malpelo	arrecife	4	2015	jp_quimbayo	4957	4957	40	21	10,8	3	4	suave	protected	bod_dip	bodianus_diplotaenia	8270	12	15	0,0446	2,76	1	m	d	s	b	5	im
malpelo	arrecife	4	2015	jp_quimbayo	4957	4957	40	21	10,8	3	4	suave	protected	bod_dip	bodianus_diplotaenia	8270	2	20	0,0446	2,76	1	m	d	s	b	5	im
malpelo	arrecife	4	2015	jp_quimbayo	4957	4957	40	21	10,8	3	4	suave	protected	can_mcu	canthidermis_maculata	4278	2	45	0,0000155	3,0554	10	w	d	m	h	4	pk
malpelo	arrecife	4	2015	jp_quimbayo	4957	4957	40	21	10,8	3	4	suave	protected	can_mcu	canthidermis_maculata	4278	2	30	0,0000155	3,0554	10	w	d	m	h	4	pk
malpelo	arrecife	4	2015	jp_quimbayo	4957	4957	40	21	10,8	3	4	suave	protected	tra_sti	trachinotus_stilbe	1974	4	30	0,0001	1,31	0,894454	w	b	m	b	4	fc
malpelo	arrecife	4	2015	jp_quimbayo	4957	4957	40	21	10,8	3	4	suave	protected	bod_dip	bodianus_diplotaenia	8270	4	10	0,0446	2,76	1	m	d	s	b	5	im
malpelo	arrecife	4	2015	jp_quimbayo	4957	4957	40	21	10,8	3	4	suave	protected	joh_nig	johnrandallia_nigrirostris	12310	20	12	0,000033	2,9838	10	m	d	m	b	4	im
malpelo	arrecife	4	2015	jp_quimbayo	4957	4957	40	21	10,8	3	4	suave	protected	can_pun	canthigaster_punctatissima	14159	1	7	0,0323	2,9533	1	s	d	p	b	2	im
malpelo	arrecife	4	2015	jp_quimbayo	4957	4957	40	21	10,8	3	4	suave	protected	epi_lab	epinephelus_labriformis	8196	1	45	0,0000113	3,035	10	m	n	s	b	5	fc
malpelo	arrecife	4	2015	jp_quimbayo	4957	4957	40	21	10,8	3	4	suave	protected	der_der	dermatolepis_dermatolepis	9185	1	40	0,0015	3,551	1	m	d	l	l	6	fc
malpelo	arrecife	4	2015	jp_quimbayo	4957	4957	40	21	10,8	3	4	suave	protected	mul_den	mulloidichthys_dentatus	3591	2	35	0,000558727	2,3772	9,09090909	m	d	l	b	4	im
malpelo	arrecife	4	2015	jp_quimbayo	4957	4957	40	21	10,8	3	4	suave	protected	ost_mel	ostracion_meleagris	6556	1	25	0,000956313	2,2629	10	m	d	s	b	4	im
malpelo	arrecife	4	2015	jp_quimbayo	4957	4957	40	21	10,8	3	4	suave	protected	ste_arc	stegastes_arcifrons	12510	1	10	0,0181	3,0755	1	s	d	f	b	3	hd
malpelo	arrecife	4	2015	jp_quimbayo	4957	4957	40	21	10,8	3	4	suave	protected	ste_arc	stegastes_arcifrons	12510	3	3	0,0181	3,0755	1	s	d	f	b	3	hd
malpelo	arrecife	4	2015	jp_quimbayo	4957	4957	40	21	10,8	3	4	suave	protected	ste_arc	stegastes_arcifrons	12510	5	7	0,0181	3,0755	1	s	d	f	b	3	hd
malpelo	arrecife	4	2015	jp_quimbayo	4957	4957	40	21	10,8	3	4	suave	protected	aca_xan	acanthurus_xanthopterus	1261	1	45	0,0267	2,984	0,908265213	m	d	m	b	5	hd
malpelo	arrecife	4	2015	jp_quimbayo	4957	4957	40	21	10,8	3	4	suave	protected	hol_pas	holacanthus_passer	8294	1	30	0,0271	2,8577	1	m	d	s	b	4	is
malpelo	arrecife	4	2015	jp_quimbayo	4957	4957	40	21	10,8	3	4	suave	protected	hol_pas	holacanthus_passer	8294	3	15	0,0271	2,8577	1	m	d	s	b	4	is
malpelo	arrecife	4	2015	jp_quimbayo	4957	4957	40	21	10,8	3	4	suave	protected	hol_pas	holacanthus_passer	8294	1	20	0,0271	2,8577	1	m	d	s	b	4	is
malpelo	arrecife	4	2015	jp_quimbayo	4957	4957	40	21	10,8	3	4	suave	protected	aro_mel	arothron_meleagris	6401	1	20	0,0634	2,756	1	m	d	s	b	5	im
malpelo	arrecife	4	2015	jp_quimbayo	4957	4957	40	21	10,8	3	4	suave	protected	can_mcu	canthidermis_maculata	4278	5	45	0,0000155	3,0554	10	w	d	m	h	4	pk
malpelo	arrecife	4	2015	jp_quimbayo	4957	4957	40	21	10,8	3	4	suave	protected	pla_aza	plagiotremus_azaleus	25513	7	10	0,0018	3,581	0,970873786	s	d	s	b	3	im
malpelo	arrecife	4	2015	jp_quimbayo	4957	4957	40	21	10,8	3	4	suave	protected	pla_aza	plagiotremus_azaleus	25513	30	10	0,0018	3,581	0,970873786	s	d	s	b	3	im
malpelo	arrecife	4	2015	jp_quimbayo	4957	4957	40	21	10,8	3	4	suave	protected	pla_aza	plagiotremus_azaleus	25513	20	5	0,0018	3,581	0,970873786	s	d	s	b	3	im
malpelo	arrecife	4	2015	jp_quimbayo	4957	4957	40	21	10,8	3	4	suave	protected	apo_atr	apogon_atradorsatus	25507	40	7	0,0103	3,0749	1	s	n	f	l	2	pk
malpelo	arrecife	4	2015	jp_quimbayo	4957	4957	40	21	10,8	3	4	suave	protected	apo_atr	apogon_atradorsatus	25507	30	8	0,0103	3,0749	1	s	n	f	l	2	pk
malpelo	arrecife	4	2015	jp_quimbayo	4957	4957	40	21	10,8	3	4	suave	protected	apo_atr	apogon_atradorsatus	25507	50	5	0,0103	3,0749	1	s	n	f	l	2	pk
malpelo	arrecife	4	2015	jp_quimbayo	4957	4957	40	21	10,8	3	4	suave	protected	aul_chi	aulostomus_chinensis	1309	2	45	0,0002	3,514	1	m	d	s	l	5	fc
malpelo	arrecife	4	2015	jp_quimbayo	4957	4957	40	21	10,8	3	4	suave	protected	alu_scr	aluterus_scriptus	4275	1	45	0,01264154	1,8136	10	w	b	s	l	5	pk
malpelo	arrecife	4	2015	jp_quimbayo	4957	4957	40	21	10,8	3	4	suave	protected	cir_oxy	cirrhitichthys_oxycephalus	5830	40	5	0,0138	3,1175	1	s	d	s	b	2	im
malpelo	arrecife	4	2015	jp_quimbayo	4957	4957	40	21	10,8	3	4	suave	protected	cir_oxy	cirrhitichthys_oxycephalus	5830	100	7	0,0138	3,1175	1	s	d	s	b	2	im
malpelo	arrecife	4	2015	jp_quimbayo	4957	4957	40	21	10,8	3	4	suave	protected	mul_den	mulloidichthys_dentatus	3591	10	38	0,000558727	2,3772	9,09090909	m	d	l	b	4	im
malpelo	arrecife	4	2015	jp_quimbayo	4957	4957	40	21	10,8	3	4	suave	protected	ste_aca	stegastes_acapulcoensis	12509	1	10	0,0181	3,0755	1	s	d	f	b	3	hd
malpelo	arrecife	4	2015	jp_quimbayo	4957	4957	40	21	10,8	3	4	suave	protected	oph_ste	ophioblennius_steindachneri	8300	1	12	0,0115	2,9332	1	s	d	s	b	3	hd
malpelo	arrecife	4	2015	jp_quimbayo	4957	4957	40	21	10,8	3	4	suave	protected	gym_zeb	gymnomuraena_zebra	7880	1	70	0,0007	3,2179	1	s	n	s	b	6	fc
malpelo	arrecife	4	2015	jp_quimbayo	4957	4957	40	21	10,8	3	4	suave	protected	tha_luc	thalassoma_lucasanum	13860	100	7	0,0126	2,8783	1	s	d	f	b	3	im
malpelo	arrecife	4	2015	jp_quimbayo	4957	4957	40	21	10,8	3	4	suave	protected	tha_luc	thalassoma_lucasanum	13860	30	10	0,0126	2,8783	1	s	d	f	b	3	im
malpelo	arrecife	4	2015	jp_quimbayo	4957	4957	40	21	10,8	3	4	suave	protected	epi_lab	epinephelus_labriformis	8196	1	45	0,0000113	3,035	10	m	n	s	b	5	fc
malpelo	arrecife	4	2015	jp_quimbayo	4957	4957	40	21	10,8	3	4	suave	protected	cir_riv	cirrhitus_rivulatus	6408	1	40	0,0276	3	1	m	d	s	b	5	im
malpelo	arrecife	4	2015	jp_quimbayo	4957	4957	40	21	10,8	3	4	suave	protected	lab_den	labrisomus_dendriticus	25531	2	7	0,0091	3,1806	1	s	d	s	b	3	im
malpelo	la_nevera	4	2015	jp_quimbayo	4958	4958	40	21	24	3	4	suave	protected	apo_atr	apogon_atradorsatus	25507	100	7	0,0103	3,0749	1	s	n	f	l	2	pk
malpelo	la_nevera	4	2015	jp_quimbayo	4958	4958	40	21	24	3	4	suave	protected	par_col	paranthias_colonus	8325	5	7	0,0149	2,8633	1	w	b	l	l	4	pk
malpelo	la_nevera	4	2015	jp_quimbayo	4958	4958	40	21	24	3	4	suave	protected	par_col	paranthias_colonus	8325	200	10	0,0149	2,8633	1	w	b	l	l	4	pk
malpelo	la_nevera	4	2015	jp_quimbayo	4958	4958	40	21	24	3	4	suave	protected	myc_olf	mycteroperca_olfax	8204	1	30	0,0061	3,2	1	m	b	s	b	6	im
malpelo	la_nevera	4	2015	jp_quimbayo	4958	4958	40	21	24	3	4	suave	protected	ste_arc	stegastes_arcifrons	12510	5	8	0,0181	3,0755	1	s	d	f	b	3	hd
malpelo	la_nevera	4	2015	jp_quimbayo	4958	4958	40	21	24	3	4	suave	protected	der_der	dermatolepis_dermatolepis	9185	10	30	0,0015	3,551	1	m	d	l	l	6	fc
malpelo	la_nevera	4	2015	jp_quimbayo	4959	4959	40	21	23	3	4	suave	protected	hol_pas	holacanthus_passer	8294	1	10	0,0271	2,8577	1	m	d	s	b	4	is
malpelo	la_nevera	4	2015	jp_quimbayo	4959	4959	40	21	23	3	4	suave	protected	hol_pas	holacanthus_passer	8294	1	15	0,0271	2,8577	1	m	d	s	b	4	is
malpelo	la_nevera	4	2015	jp_quimbayo	4959	4959	40	21	23	3	4	suave	protected	oph_ste	ophioblennius_steindachneri	8300	1	10	0,0115	2,9332	1	s	d	s	b	3	hd
malpelo	la_nevera	4	2015	jp_quimbayo	4959	4959	40	21	23	3	4	suave	protected	oph_ste	ophioblennius_steindachneri	8300	1	8	0,0115	2,9332	1	s	d	s	b	3	hd
malpelo	la_nevera	4	2015	jp_quimbayo	4959	4959	40	21	23	3	4	suave	protected	apo_atr	apogon_atradorsatus	25507	20	7	0,0103	3,0749	1	s	n	f	l	2	pk
malpelo	la_nevera	4	2015	jp_quimbayo	4959	4959	40	21	23	3	4	suave	protected	par_col	paranthias_colonus	8325	200	15	0,0149	2,8633	1	w	b	l	l	4	pk
malpelo	la_nevera	4	2015	jp_quimbayo	4959	4959	40	21	23	3	4	suave	protected	bod_dip	bodianus_diplotaenia	8270	1	10	0,0446	2,76	1	m	d	s	b	5	im
malpelo	la_nevera	4	2015	jp_quimbayo	4959	4959	40	21	23	3	4	suave	protected	lep_bim	lepidonectes_bimaculata	46616	3	4	0,00000953	2,9895	10	s	d	s	b	1	im
malpelo	la_nevera	4	2015	jp_quimbayo	4959	4959	40	21	23	3	4	suave	protected	gym_dov	gymnothorax_dovii	13783	1	60	0,0007	3,2179	1	s	n	s	b	6	fc
malpelo	la_nevera	4	2015	jp_quimbayo	4960	4960	40	21	22,5	3	4	suave	protected	bod_dip	bodianus_diplotaenia	8270	4	15	0,0446	2,76	1	m	d	s	b	5	im
malpelo	la_nevera	4	2015	jp_quimbayo	4960	4960	40	21	22,5	3	4	suave	protected	gym_dov	gymnothorax_dovii	13783	1	50	0,0007	3,2179	1	s	n	s	b	6	fc
malpelo	la_nevera	4	2015	jp_quimbayo	4960	4960	40	21	22,5	3	4	suave	protected	joh_nig	johnrandallia_nigrirostris	12310	20	10	0,000033	2,9838	10	m	d	m	b	4	im
malpelo	la_nevera	4	2015	jp_quimbayo	4960	4960	40	21	22,5	3	4	suave	protected	apo_atr	apogon_atradorsatus	25507	200	7	0,0103	3,0749	1	s	n	f	l	2	pk
malpelo	la_nevera	4	2015	jp_quimbayo	4960	4960	40	21	22,5	3	4	suave	protected	hol_pas	holacanthus_passer	8294	1	10	0,0271	2,8577	1	m	d	s	b	4	is
malpelo	la_nevera	4	2015	jp_quimbayo	4960	4960	40	21	22,5	3	4	suave	protected	ste_arc	stegastes_arcifrons	12510	8	10	0,0181	3,0755	1	s	d	f	b	3	hd
malpelo	la_nevera	4	2015	jp_quimbayo	4960	4960	40	21	22,5	3	4	suave	protected	fis_com	fistularia_commersonii	5444	1	40	0,00529	2,59	1	w	d	f	h	6	fc
malpelo	la_nevera	4	2015	jp_quimbayo	4960	4960	40	21	22,5	3	4	suave	protected	myc_olf	mycteroperca_olfax	8204	1	35	0,0061	3,2	1	m	b	s	b	6	im
malpelo	la_nevera	4	2015	jp_quimbayo	4961	4961	40	21	21	3	4	suave	protected	bod_dip	bodianus_diplotaenia	8270	1	25	0,0446	2,76	1	m	d	s	b	5	im
malpelo	la_nevera	4	2015	jp_quimbayo	4961	4961	40	21	21	3	4	suave	protected	bod_dip	bodianus_diplotaenia	8270	2	10	0,0446	2,76	1	m	d	s	b	5	im
malpelo	la_nevera	4	2015	jp_quimbayo	4961	4961	40	21	21	3	4	suave	protected	ste_arc	stegastes_arcifrons	12510	5	7	0,0181	3,0755	1	s	d	f	b	3	hd
malpelo	la_nevera	4	2015	jp_quimbayo	4961	4961	40	21	21	3	4	suave	protected	epi_lab	epinephelus_labriformis	8196	1	20	0,0000113	3,035	10	m	n	s	b	5	fc
malpelo	la_nevera	4	2015	jp_quimbayo	4961	4961	40	21	21	3	4	suave	protected	ste_bee	stegastes_beebei	14285	1	8	0,0181	3,0755	1	s	d	f	b	3	hd
malpelo	la_nevera	4	2015	jp_quimbayo	4961	4961	40	21	21	3	4	suave	protected	gym_dov	gymnothorax_dovii	13783	1	60	0,0007	3,2179	1	s	n	s	b	6	fc
malpelo	la_nevera	4	2015	jp_quimbayo	4961	4961	40	21	21	3	4	suave	protected	apo_atr	apogon_atradorsatus	25507	50	7	0,0103	3,0749	1	s	n	f	l	2	pk
malpelo	la_nevera	4	2015	jp_quimbayo	4961	4961	40	21	21	3	4	suave	protected	par_col	paranthias_colonus	8325	200	15	0,0149	2,8633	1	w	b	l	l	4	pk
malpelo	la_nevera	4	2015	jp_quimbayo	4961	4961	40	21	21	3	4	suave	protected	tha_luc	thalassoma_lucasanum	13860	10	10	0,0126	2,8783	1	s	d	f	b	3	im
malpelo	la_nevera	4	2015	jp_quimbayo	4961	4961	40	21	21	3	4	suave	protected	lep_bim	lepidonectes_bimaculata	46616	1	4	0,00000953	2,9895	10	s	d	s	b	1	im
malpelo	la_nevera	4	2015	jp_quimbayo	4961	4961	40	21	21	3	4	suave	protected	lep_bim	lepidonectes_bimaculata	46616	1	3	0,00000953	2,9895	10	s	d	s	b	1	im
malpelo	la_nevera	4	2015	jp_quimbayo	4962	4962	40	21	22	3	4	suave	protected	apo_atr	apogon_atradorsatus	25507	200	7	0,0103	3,0749	1	s	n	f	l	2	pk
malpelo	la_nevera	4	2015	jp_quimbayo	4962	4962	40	21	22	3	4	suave	protected	par_col	paranthias_colonus	8325	130	12	0,0149	2,8633	1	w	b	l	l	4	pk
malpelo	la_nevera	4	2015	jp_quimbayo	4962	4962	40	21	22	3	4	suave	protected	ste_arc	stegastes_arcifrons	12510	7	3	0,0181	3,0755	1	s	d	f	b	3	hd
malpelo	la_nevera	4	2015	jp_quimbayo	4962	4962	40	21	22	3	4	suave	protected	ste_bee	stegastes_beebei	14285	7	7	0,0181	3,0755	1	s	d	f	b	3	hd
malpelo	la_nevera	4	2015	jp_quimbayo	4962	4962	40	21	22	3	4	suave	protected	gym_dov	gymnothorax_dovii	13783	1	50	0,0007	3,2179	1	s	n	s	b	6	fc
malpelo	la_nevera	4	2015	jp_quimbayo	4962	4962	40	21	22	3	4	suave	protected	hal_mal	halichoeres_malpelo	13844	1	12	0,016	2,987	1	s	d	f	b	3	im
malpelo	la_nevera	4	2015	jp_quimbayo	4962	4962	40	21	22	3	4	suave	protected	lab_den	labrisomus_dendriticus	25531	2	8	0,0091	3,1806	1	s	d	s	b	3	im
malpelo	la_nevera	4	2015	jp_quimbayo	4962	4962	40	21	22	3	4	suave	protected	hol_pas	holacanthus_passer	8294	1	10	0,0271	2,8577	1	m	d	s	b	4	is
malpelo	la_nevera	4	2015	jp_quimbayo	4962	4962	40	21	22	3	4	suave	protected	oph_ste	ophioblennius_steindachneri	8300	1	10	0,0115	2,9332	1	s	d	s	b	3	hd
malpelo	la_nevera	4	2015	jp_quimbayo	4962	4962	40	21	22	3	4	suave	protected	gym_zeb	gymnomuraena_zebra	7880	1	40	0,0007	3,2179	1	s	n	s	b	6	fc
malpelo	la_nevera	4	2015	jp_quimbayo	4962	4962	40	21	22	3	4	suave	protected	bod_dip	bodianus_diplotaenia	8270	2	10	0,0446	2,76	1	m	d	s	b	5	im
malpelo	la_nevera	4	2015	jp_quimbayo	4962	4962	40	21	22	3	4	suave	protected	chr_atr	chromis_atrilobata	8279	10	5	0,0052	3,4166	1	s	d	m	h	2	pk
malpelo	la_nevera	4	2015	jp_quimbayo	4963	4963	40	21	21	3	4	suave	protected	axo_rub	axoclinus_rubinoffi	46602	1	3	0,00000953	2,9895	10	s	d	s	b	1	im
malpelo	la_nevera	4	2015	jp_quimbayo	4963	4963	40	21	21	3	4	suave	protected	axo_rub	axoclinus_rubinoffi	46602	1	3,5	0,00000953	2,9895	10	s	d	s	b	1	im
malpelo	la_nevera	4	2015	jp_quimbayo	4963	4963	40	21	21	3	4	suave	protected	ste_bee	stegastes_beebei	14285	8	8	0,0181	3,0755	1	s	d	f	b	3	hd
malpelo	la_nevera	4	2015	jp_quimbayo	4963	4963	40	21	21	3	4	suave	protected	bod_dip	bodianus_diplotaenia	8270	1	30	0,0446	2,76	1	m	d	s	b	5	im
malpelo	la_nevera	4	2015	jp_quimbayo	4963	4963	40	21	21	3	4	suave	protected	bod_dip	bodianus_diplotaenia	8270	1	40	0,0446	2,76	1	m	d	s	b	5	im
malpelo	la_nevera	4	2015	jp_quimbayo	4963	4963	40	21	21	3	4	suave	protected	apo_atr	apogon_atradorsatus	25507	200	7	0,0103	3,0749	1	s	n	f	l	2	pk
malpelo	la_nevera	4	2015	jp_quimbayo	4963	4963	40	21	21	3	4	suave	protected	par_col	paranthias_colonus	8325	140	15	0,0149	2,8633	1	w	b	l	l	4	pk
malpelo	la_nevera	4	2015	jp_quimbayo	4963	4963	40	21	21	3	4	suave	protected	hol_pas	holacanthus_passer	8294	10	25	0,0271	2,8577	1	m	d	s	b	4	is
malpelo	la_nevera	4	2015	jp_quimbayo	4963	4963	40	21	21	3	4	suave	protected	ste_arc	stegastes_arcifrons	12510	8	8	0,0181	3,0755	1	s	d	f	b	3	hd
malpelo	la_nevera	4	2015	jp_quimbayo	4963	4963	40	21	21	3	4	suave	protected	suf_ver	sufflamen_verres	13533	1	20	0,0324	2,929	0,963391137	m	d	s	b	5	im
malpelo	la_nevera	4	2015	jp_quimbayo	4964	4964	40	21	22	3	4	suave	protected	chr_atr	chromis_atrilobata	8279	200	7	0,0052	3,4166	1	s	d	m	h	2	pk
malpelo	la_nevera	4	2015	jp_quimbayo	4964	4964	40	21	22	3	4	suave	protected	hol_pas	holacanthus_passer	8294	25	20	0,0271	2,8577	1	m	d	s	b	4	is
malpelo	la_nevera	4	2015	jp_quimbayo	4964	4964	40	21	22	3	4	suave	protected	par_col	paranthias_colonus	8325	300	20	0,0149	2,8633	1	w	b	l	l	4	pk
malpelo	la_nevera	4	2015	jp_quimbayo	4964	4964	40	21	22	3	4	suave	protected	bod_dip	bodianus_diplotaenia	8270	4	10	0,0446	2,76	1	m	d	s	b	5	im
malpelo	la_nevera	4	2015	jp_quimbayo	4964	4964	40	21	22	3	4	suave	protected	kyp_ocy	kyphosus_ocyurus	3598	1	25	0,00001	0,852	1	w	d	m	l	5	hd
malpelo	la_nevera	4	2015	jp_quimbayo	4964	4964	40	21	22	3	4	suave	protected	apo_atr	apogon_atradorsatus	25507	200	8	0,0103	3,0749	1	s	n	f	l	2	pk
malpelo	la_nevera	4	2015	jp_quimbayo	4964	4964	40	21	22	3	4	suave	protected	ste_bee	stegastes_beebei	14285	3	7	0,0181	3,0755	1	s	d	f	b	3	hd
malpelo	la_nevera	4	2015	jp_quimbayo	4965	4965	40	21	23,3	3	4	suave	protected	par_col	paranthias_colonus	8325	20	20	0,0149	2,8633	1	w	b	l	l	4	pk
malpelo	la_nevera	4	2015	jp_quimbayo	4965	4965	40	21	23,3	3	4	suave	protected	par_col	paranthias_colonus	8325	3	15	0,0149	2,8633	1	w	b	l	l	4	pk
malpelo	la_nevera	4	2015	jp_quimbayo	4965	4965	40	21	23,3	3	4	suave	protected	par_col	paranthias_colonus	8325	4	10	0,0149	2,8633	1	w	b	l	l	4	pk
malpelo	la_nevera	4	2015	jp_quimbayo	4965	4965	40	21	23,3	3	4	suave	protected	bod_dip	bodianus_diplotaenia	8270	3	20	0,0446	2,76	1	m	d	s	b	5	im
malpelo	la_nevera	4	2015	jp_quimbayo	4965	4965	40	21	23,3	3	4	suave	protected	bod_dip	bodianus_diplotaenia	8270	1	12	0,0446	2,76	1	m	d	s	b	5	im
malpelo	la_nevera	4	2015	jp_quimbayo	4965	4965	40	21	23,3	3	4	suave	protected	suf_ver	sufflamen_verres	13533	1	25	0,0324	2,929	0,963391137	m	d	s	b	5	im
malpelo	la_nevera	4	2015	jp_quimbayo	4965	4965	40	21	23,3	3	4	suave	protected	mul_den	mulloidichthys_dentatus	3591	6	38	0,000558727	2,3772	9,09090909	m	d	l	b	4	im
malpelo	la_nevera	4	2015	jp_quimbayo	4965	4965	40	21	23,3	3	4	suave	protected	joh_nig	johnrandallia_nigrirostris	12310	7	7	0,000033	2,9838	10	m	d	m	b	4	im
malpelo	la_nevera	4	2015	jp_quimbayo	4965	4965	40	21	23,3	3	4	suave	protected	joh_nig	johnrandallia_nigrirostris	12310	8	10	0,000033	2,9838	10	m	d	m	b	4	im
malpelo	la_nevera	4	2015	jp_quimbayo	4965	4965	40	21	23,3	3	4	suave	protected	aul_chi	aulostomus_chinensis	1309	1	50	0,0002	3,514	1	m	d	s	l	5	fc
malpelo	la_nevera	4	2015	jp_quimbayo	4965	4965	40	21	23,3	3	4	suave	protected	oph_ste	ophioblennius_steindachneri	8300	1	15	0,0115	2,9332	1	s	d	s	b	3	hd
malpelo	la_nevera	4	2015	jp_quimbayo	4965	4965	40	21	23,3	3	4	suave	protected	gym_dov	gymnothorax_dovii	13783	1	120	0,0007	3,2179	1	s	n	s	b	6	fc
malpelo	la_nevera	4	2015	jp_quimbayo	4965	4965	40	21	23,3	3	4	suave	protected	cir_oxy	cirrhitichthys_oxycephalus	5830	30	5	0,0138	3,1175	1	s	d	s	b	2	im
malpelo	la_nevera	4	2015	jp_quimbayo	4965	4965	40	21	23,3	3	4	suave	protected	axo_rub	axoclinus_rubinoffi	46602	1	3	0,00000953	2,9895	10	s	d	s	b	1	im
malpelo	la_nevera	4	2015	jp_quimbayo	4965	4965	40	21	23,3	3	4	suave	protected	apo_atr	apogon_atradorsatus	25507	10	3	0,0103	3,0749	1	s	n	f	l	2	pk
malpelo	la_nevera	4	2015	jp_quimbayo	4965	4965	40	21	23,3	3	4	suave	protected	apo_atr	apogon_atradorsatus	25507	100	7	0,0103	3,0749	1	s	n	f	l	2	pk
malpelo	la_nevera	4	2015	jp_quimbayo	4965	4965	40	21	23,3	3	4	suave	protected	ste_arc	stegastes_arcifrons	12510	7	7	0,0181	3,0755	1	s	d	f	b	3	hd
malpelo	la_nevera	4	2015	jp_quimbayo	4965	4965	40	21	23,3	3	4	suave	protected	ste_arc	stegastes_arcifrons	12510	3	10	0,0181	3,0755	1	s	d	f	b	3	hd
malpelo	la_nevera	4	2015	jp_quimbayo	4965	4965	40	21	23,3	3	4	suave	protected	ste_bee	stegastes_beebei	14285	1	10	0,0181	3,0755	1	s	d	f	b	3	hd
malpelo	la_nevera	4	2015	jp_quimbayo	4966	4966	40	21	23	3	4	suave	protected	ser_riv	seriola_rivoliana	1007	1	50	0,0359	2,801	0,903342367	w	b	f	h	6	fc
malpelo	la_nevera	4	2015	jp_quimbayo	4966	4966	40	21	23	3	4	suave	protected	hol_pas	holacanthus_passer	8294	1	15	0,0271	2,8577	1	m	d	s	b	4	is
malpelo	la_nevera	4	2015	jp_quimbayo	4966	4966	40	21	23	3	4	suave	protected	joh_nig	johnrandallia_nigrirostris	12310	4	15	0,000033	2,9838	10	m	d	m	b	4	im
malpelo	la_nevera	4	2015	jp_quimbayo	4966	4966	40	21	23	3	4	suave	protected	par_col	paranthias_colonus	8325	15	20	0,0149	2,8633	1	w	b	l	l	4	pk
malpelo	la_nevera	4	2015	jp_quimbayo	4966	4966	40	21	23	3	4	suave	protected	par_col	paranthias_colonus	8325	18	20	0,0149	2,8633	1	w	b	l	l	4	pk
malpelo	la_nevera	4	2015	jp_quimbayo	4966	4966	40	21	23	3	4	suave	protected	par_col	paranthias_colonus	8325	10	13	0,0149	2,8633	1	w	b	l	l	4	pk
malpelo	la_nevera	4	2015	jp_quimbayo	4966	4966	40	21	23	3	4	suave	protected	par_col	paranthias_colonus	8325	40	5	0,0149	2,8633	1	w	b	l	l	4	pk
malpelo	la_nevera	4	2015	jp_quimbayo	4966	4966	40	21	23	3	4	suave	protected	myc_olf	mycteroperca_olfax	8204	1	45	0,0061	3,2	1	m	b	s	b	6	im
malpelo	la_nevera	4	2015	jp_quimbayo	4966	4966	40	21	23	3	4	suave	protected	myc_olf	mycteroperca_olfax	8204	1	40	0,0061	3,2	1	m	b	s	b	6	im
malpelo	la_nevera	4	2015	jp_quimbayo	4966	4966	40	21	23	3	4	suave	protected	bod_dip	bodianus_diplotaenia	8270	1	15	0,0446	2,76	1	m	d	s	b	5	im
malpelo	la_nevera	4	2015	jp_quimbayo	4966	4966	40	21	23	3	4	suave	protected	bod_dip	bodianus_diplotaenia	8270	1	20	0,0446	2,76	1	m	d	s	b	5	im
malpelo	la_nevera	4	2015	jp_quimbayo	4966	4966	40	21	23	3	4	suave	protected	gym_dov	gymnothorax_dovii	13783	1	100	0,0007	3,2179	1	s	n	s	b	6	fc
malpelo	la_nevera	4	2015	jp_quimbayo	4966	4966	40	21	23	3	4	suave	protected	gym_dov	gymnothorax_dovii	13783	1	80	0,0007	3,2179	1	s	n	s	b	6	fc
malpelo	la_nevera	4	2015	jp_quimbayo	4966	4966	40	21	23	3	4	suave	protected	apo_atr	apogon_atradorsatus	25507	40	8	0,0103	3,0749	1	s	n	f	l	2	pk
malpelo	la_nevera	4	2015	jp_quimbayo	4966	4966	40	21	23	3	4	suave	protected	apo_atr	apogon_atradorsatus	25507	50	5	0,0103	3,0749	1	s	n	f	l	2	pk
malpelo	la_nevera	4	2015	jp_quimbayo	4966	4966	40	21	23	3	4	suave	protected	cir_oxy	cirrhitichthys_oxycephalus	5830	50	5	0,0138	3,1175	1	s	d	s	b	2	im
malpelo	la_nevera	4	2015	jp_quimbayo	4966	4966	40	21	23	3	4	suave	protected	cir_oxy	cirrhitichthys_oxycephalus	5830	100	7	0,0138	3,1175	1	s	d	s	b	2	im
malpelo	la_nevera	4	2015	jp_quimbayo	4966	4966	40	21	23	3	4	suave	protected	cir_oxy	cirrhitichthys_oxycephalus	5830	30	3	0,0138	3,1175	1	s	d	s	b	2	im
malpelo	la_nevera	4	2015	jp_quimbayo	4966	4966	40	21	23	3	4	suave	protected	ste_aca	stegastes_acapulcoensis	12509	1	7	0,0181	3,0755	1	s	d	f	b	3	hd
malpelo	la_nevera	4	2015	jp_quimbayo	4966	4966	40	21	23	3	4	suave	protected	ste_bee	stegastes_beebei	14285	1	7	0,0181	3,0755	1	s	d	f	b	3	hd
malpelo	la_nevera	4	2015	jp_quimbayo	4966	4966	40	21	23	3	4	suave	protected	ste_bee	stegastes_beebei	14285	1	10	0,0181	3,0755	1	s	d	f	b	3	hd
malpelo	la_nevera	4	2015	jp_quimbayo	4966	4966	40	21	23	3	4	suave	protected	pri_lat	prionurus_laticlavius	13417	1	20	0,0267	2,984	0,945179584	m	d	f	b	5	hd
malpelo	la_nevera	4	2015	jp_quimbayo	4966	4966	40	21	23	3	4	suave	protected	aro_mel	arothron_meleagris	6401	1	25	0,0634	2,756	1	m	d	s	b	5	im
malpelo	la_nevera	4	2015	jp_quimbayo	4966	4966	40	21	23	3	4	suave	protected	lab_den	labrisomus_dendriticus	25531	1	7	0,0091	3,1806	1	s	d	s	b	3	im
malpelo	la_nevera	4	2015	jp_quimbayo	4967	4967	40	21	14	3	4	suave	protected	par_col	paranthias_colonus	8325	100	15	0,0149	2,8633	1	w	b	l	l	4	pk
malpelo	la_nevera	4	2015	jp_quimbayo	4967	4967	40	21	14	3	4	suave	protected	der_der	dermatolepis_dermatolepis	9185	20	40	0,0015	3,551	1	m	d	l	l	6	fc
malpelo	la_nevera	4	2015	jp_quimbayo	4967	4967	40	21	14	3	4	suave	protected	chr_atr	chromis_atrilobata	8279	100	7	0,0052	3,4166	1	s	d	m	h	2	pk
malpelo	la_nevera	4	2015	jp_quimbayo	4967	4967	40	21	14	3	4	suave	protected	chr_atr	chromis_atrilobata	8279	20	10	0,0052	3,4166	1	s	d	m	h	2	pk
malpelo	la_nevera	4	2015	jp_quimbayo	4967	4967	40	21	14	3	4	suave	protected	bod_dip	bodianus_diplotaenia	8270	1	15	0,0446	2,76	1	m	d	s	b	5	im
malpelo	la_nevera	4	2015	jp_quimbayo	4967	4967	40	21	14	3	4	suave	protected	bod_dip	bodianus_diplotaenia	8270	20	12	0,0446	2,76	1	m	d	s	b	5	im
malpelo	la_nevera	4	2015	jp_quimbayo	4967	4967	40	21	14	3	4	suave	protected	epi_lab	epinephelus_labriformis	8196	1	45	0,0000113	3,035	10	m	n	s	b	5	fc
malpelo	la_nevera	4	2015	jp_quimbayo	4967	4967	40	21	14	3	4	suave	protected	joh_nig	johnrandallia_nigrirostris	12310	40	12	0,000033	2,9838	10	m	d	m	b	4	im
malpelo	la_nevera	4	2015	jp_quimbayo	4967	4967	40	21	14	3	4	suave	protected	joh_nig	johnrandallia_nigrirostris	12310	4	15	0,000033	2,9838	10	m	d	m	b	4	im
malpelo	la_nevera	4	2015	jp_quimbayo	4967	4967	40	21	14	3	4	suave	protected	aul_chi	aulostomus_chinensis	1309	1	40	0,0002	3,514	1	m	d	s	l	5	fc
malpelo	la_nevera	4	2015	jp_quimbayo	4967	4967	40	21	14	3	4	suave	protected	apo_atr	apogon_atradorsatus	25507	30	7	0,0103	3,0749	1	s	n	f	l	2	pk
malpelo	la_nevera	4	2015	jp_quimbayo	4967	4967	40	21	14	3	4	suave	protected	apo_atr	apogon_atradorsatus	25507	40	8	0,0103	3,0749	1	s	n	f	l	2	pk
malpelo	la_nevera	4	2015	jp_quimbayo	4967	4967	40	21	14	3	4	suave	protected	apo_atr	apogon_atradorsatus	25507	120	5	0,0103	3,0749	1	s	n	f	l	2	pk
malpelo	la_nevera	4	2015	jp_quimbayo	4967	4967	40	21	14	3	4	suave	protected	ste_arc	stegastes_arcifrons	12510	3	8	0,0181	3,0755	1	s	d	f	b	3	hd
malpelo	la_nevera	4	2015	jp_quimbayo	4967	4967	40	21	14	3	4	suave	protected	cir_oxy	cirrhitichthys_oxycephalus	5830	20	5	0,0138	3,1175	1	s	d	s	b	2	im
malpelo	la_nevera	4	2015	jp_quimbayo	4967	4967	40	21	14	3	4	suave	protected	cir_oxy	cirrhitichthys_oxycephalus	5830	15	7	0,0138	3,1175	1	s	d	s	b	2	im
malpelo	la_nevera	4	2015	jp_quimbayo	4967	4967	40	21	14	3	4	suave	protected	cir_oxy	cirrhitichthys_oxycephalus	5830	35	10	0,0138	3,1175	1	s	d	s	b	2	im
malpelo	la_nevera	4	2015	jp_quimbayo	4967	4967	40	21	14	3	4	suave	protected	hol_pas	holacanthus_passer	8294	1	15	0,0271	2,8577	1	m	d	s	b	4	is
malpelo	la_nevera	4	2015	jp_quimbayo	4967	4967	40	21	14	3	4	suave	protected	oph_ste	ophioblennius_steindachneri	8300	1	15	0,0115	2,9332	1	s	d	s	b	3	hd
malpelo	la_nevera	4	2015	jp_quimbayo	4967	4967	40	21	14	3	4	suave	protected	hal_mal	halichoeres_malpelo	13844	1	15	0,016	2,987	1	s	d	f	b	3	im
malpelo	la_nevera	4	2015	jp_quimbayo	4967	4967	40	21	14	3	4	suave	protected	tha_luc	thalassoma_lucasanum	13860	5	10	0,0126	2,8783	1	s	d	f	b	3	im
malpelo	la_nevera	4	2015	jp_quimbayo	4967	4967	40	21	14	3	4	suave	protected	tha_luc	thalassoma_lucasanum	13860	80	7	0,0126	2,8783	1	s	d	f	b	3	im
malpelo	la_nevera	4	2015	jp_quimbayo	4967	4967	40	21	14	3	4	suave	protected	tha_luc	thalassoma_lucasanum	13860	12	10	0,0126	2,8783	1	s	d	f	b	3	im
malpelo	la_nevera	4	2015	jp_quimbayo	4968	4968	40	21	13	3	4	suave	protected	par_col	paranthias_colonus	8325	3	20	0,0149	2,8633	1	w	b	l	l	4	pk
malpelo	la_nevera	4	2015	jp_quimbayo	4968	4968	40	21	13	3	4	suave	protected	par_col	paranthias_colonus	8325	2	12	0,0149	2,8633	1	w	b	l	l	4	pk
malpelo	la_nevera	4	2015	jp_quimbayo	4968	4968	40	21	13	3	4	suave	protected	par_col	paranthias_colonus	8325	40	15	0,0149	2,8633	1	w	b	l	l	4	pk
malpelo	la_nevera	4	2015	jp_quimbayo	4968	4968	40	21	13	3	4	suave	protected	oph_ste	ophioblennius_steindachneri	8300	1	12	0,0115	2,9332	1	s	d	s	b	3	hd
malpelo	la_nevera	4	2015	jp_quimbayo	4968	4968	40	21	13	3	4	suave	protected	joh_nig	johnrandallia_nigrirostris	12310	5	7	0,000033	2,9838	10	m	d	m	b	4	im
malpelo	la_nevera	4	2015	jp_quimbayo	4968	4968	40	21	13	3	4	suave	protected	joh_nig	johnrandallia_nigrirostris	12310	12	15	0,000033	2,9838	10	m	d	m	b	4	im
malpelo	la_nevera	4	2015	jp_quimbayo	4968	4968	40	21	13	3	4	suave	protected	suf_ver	sufflamen_verres	13533	1	25	0,0324	2,929	0,963391137	m	d	s	b	5	im
malpelo	la_nevera	4	2015	jp_quimbayo	4968	4968	40	21	13	3	4	suave	protected	chr_atr	chromis_atrilobata	8279	100	5	0,0052	3,4166	1	s	d	m	h	2	pk
malpelo	la_nevera	4	2015	jp_quimbayo	4968	4968	40	21	13	3	4	suave	protected	chr_atr	chromis_atrilobata	8279	100	7	0,0052	3,4166	1	s	d	m	h	2	pk
malpelo	la_nevera	4	2015	jp_quimbayo	4968	4968	40	21	13	3	4	suave	protected	hol_pas	holacanthus_passer	8294	1	20	0,0271	2,8577	1	m	d	s	b	4	is
malpelo	la_nevera	4	2015	jp_quimbayo	4968	4968	40	21	13	3	4	suave	protected	par_col	paranthias_colonus	8325	25	20	0,0149	2,8633	1	w	b	l	l	4	pk
malpelo	la_nevera	4	2015	jp_quimbayo	4968	4968	40	21	13	3	4	suave	protected	aro_mel	arothron_meleagris	6401	1	20	0,0634	2,756	1	m	d	s	b	5	im
malpelo	la_nevera	4	2015	jp_quimbayo	4968	4968	40	21	13	3	4	suave	protected	tha_luc	thalassoma_lucasanum	13860	12	10	0,0126	2,8783	1	s	d	f	b	3	im
malpelo	la_nevera	4	2015	jp_quimbayo	4968	4968	40	21	13	3	4	suave	protected	tha_luc	thalassoma_lucasanum	13860	40	7	0,0126	2,8783	1	s	d	f	b	3	im
malpelo	la_nevera	4	2015	jp_quimbayo	4968	4968	40	21	13	3	4	suave	protected	tha_luc	thalassoma_lucasanum	13860	3	10	0,0126	2,8783	1	s	d	f	b	3	im
malpelo	la_nevera	4	2015	jp_quimbayo	4968	4968	40	21	13	3	4	suave	protected	cir_riv	cirrhitus_rivulatus	6408	1	40	0,0276	3	1	m	d	s	b	5	im
malpelo	la_nevera	4	2015	jp_quimbayo	4968	4968	40	21	13	3	4	suave	protected	epi_lab	epinephelus_labriformis	8196	1	35	0,0000113	3,035	10	m	n	s	b	5	fc
malpelo	la_nevera	4	2015	jp_quimbayo	4968	4968	40	21	13	3	4	suave	protected	axo_rub	axoclinus_rubinoffi	46602	1	3	0,00000953	2,9895	10	s	d	s	b	1	im
malpelo	la_nevera	4	2015	jp_quimbayo	4968	4968	40	21	13	3	4	suave	protected	cir_oxy	cirrhitichthys_oxycephalus	5830	30	5	0,0138	3,1175	1	s	d	s	b	2	im
malpelo	la_nevera	4	2015	jp_quimbayo	4968	4968	40	21	13	3	4	suave	protected	cir_oxy	cirrhitichthys_oxycephalus	5830	20	10	0,0138	3,1175	1	s	d	s	b	2	im
malpelo	la_nevera	4	2015	jp_quimbayo	4968	4968	40	21	13	3	4	suave	protected	oph_ste	ophioblennius_steindachneri	8300	2	7	0,0115	2,9332	1	s	d	s	b	3	hd
malpelo	la_nevera	4	2015	jp_quimbayo	4968	4968	40	21	13	3	4	suave	protected	ste_bee	stegastes_beebei	14285	2	10	0,0181	3,0755	1	s	d	f	b	3	hd
malpelo	la_nevera	4	2015	jp_quimbayo	4969	4969	40	21	18	3	4	suave	protected	bod_dip	bodianus_diplotaenia	8270	3	15	0,0446	2,76	1	m	d	s	b	5	im
malpelo	la_nevera	4	2015	jp_quimbayo	4969	4969	40	21	18	3	4	suave	protected	bod_dip	bodianus_diplotaenia	8270	2	12	0,0446	2,76	1	m	d	s	b	5	im
malpelo	la_nevera	4	2015	jp_quimbayo	4969	4969	40	21	18	3	4	suave	protected	bod_dip	bodianus_diplotaenia	8270	2	30	0,0446	2,76	1	m	d	s	b	5	im
malpelo	la_nevera	4	2015	jp_quimbayo	4969	4969	40	21	18	3	4	suave	protected	par_col	paranthias_colonus	8325	20	30	0,0149	2,8633	1	w	b	l	l	4	pk
malpelo	la_nevera	4	2015	jp_quimbayo	4969	4969	40	21	18	3	4	suave	protected	par_col	paranthias_colonus	8325	10	10	0,0149	2,8633	1	w	b	l	l	4	pk
malpelo	la_nevera	4	2015	jp_quimbayo	4969	4969	40	21	18	3	4	suave	protected	hol_pas	holacanthus_passer	8294	4	25	0,0271	2,8577	1	m	d	s	b	4	is
malpelo	la_nevera	4	2015	jp_quimbayo	4969	4969	40	21	18	3	4	suave	protected	hol_pas	holacanthus_passer	8294	6	30	0,0271	2,8577	1	m	d	s	b	4	is
malpelo	la_nevera	4	2015	jp_quimbayo	4969	4969	40	21	18	3	4	suave	protected	suf_ver	sufflamen_verres	13533	1	20	0,0324	2,929	0,963391137	m	d	s	b	5	im
malpelo	la_nevera	4	2015	jp_quimbayo	4969	4969	40	21	18	3	4	suave	protected	lep_bim	lepidonectes_bimaculata	46616	2	3	0,00000953	2,9895	10	s	d	s	b	1	im
malpelo	la_nevera	4	2015	jp_quimbayo	4969	4969	40	21	18	3	4	suave	protected	lep_bim	lepidonectes_bimaculata	46616	1	5	0,00000953	2,9895	10	s	d	s	b	1	im
malpelo	la_nevera	4	2015	jp_quimbayo	4969	4969	40	21	18	3	4	suave	protected	aca_xan	acanthurus_xanthopterus	1261	1	45	0,0267	2,984	0,908265213	m	d	m	b	5	hd
malpelo	la_nevera	4	2015	jp_quimbayo	4969	4969	40	21	18	3	4	suave	protected	fis_com	fistularia_commersonii	5444	1	120	0,00529	2,59	1	w	d	f	h	6	fc
malpelo	la_nevera	4	2015	jp_quimbayo	4969	4969	40	21	18	3	4	suave	protected	aro_mel	arothron_meleagris	6401	1	25	0,0634	2,756	1	m	d	s	b	5	im
malpelo	la_nevera	4	2015	jp_quimbayo	4969	4969	40	21	18	3	4	suave	protected	gym_dov	gymnothorax_dovii	13783	1	80	0,0007	3,2179	1	s	n	s	b	6	fc
malpelo	la_nevera	4	2015	jp_quimbayo	4969	4969	40	21	18	3	4	suave	protected	lab_den	labrisomus_dendriticus	25531	2	7	0,0091	3,1806	1	s	d	s	b	3	im
malpelo	la_nevera	4	2015	jp_quimbayo	4969	4969	40	21	18	3	4	suave	protected	lab_den	labrisomus_dendriticus	25531	1	12	0,0091	3,1806	1	s	d	s	b	3	im
malpelo	la_nevera	4	2015	jp_quimbayo	4969	4969	40	21	18	3	4	suave	protected	lab_den	labrisomus_dendriticus	25531	1	12	0,0091	3,1806	1	s	d	s	b	3	im
malpelo	la_nevera	4	2015	jp_quimbayo	4969	4969	40	21	18	3	4	suave	protected	apo_atr	apogon_atradorsatus	25507	100	7	0,0103	3,0749	1	s	n	f	l	2	pk
malpelo	la_nevera	4	2015	jp_quimbayo	4969	4969	40	21	18	3	4	suave	protected	apo_atr	apogon_atradorsatus	25507	50	5	0,0103	3,0749	1	s	n	f	l	2	pk
malpelo	la_nevera	4	2015	jp_quimbayo	4969	4969	40	21	18	3	4	suave	protected	oph_ste	ophioblennius_steindachneri	8300	1	15	0,0115	2,9332	1	s	d	s	b	3	hd
malpelo	la_nevera	4	2015	jp_quimbayo	4969	4969	40	21	18	3	4	suave	protected	oph_ste	ophioblennius_steindachneri	8300	2	10	0,0115	2,9332	1	s	d	s	b	3	hd
malpelo	la_nevera	4	2015	jp_quimbayo	4969	4969	40	21	18	3	4	suave	protected	cir_oxy	cirrhitichthys_oxycephalus	5830	100	5	0,0138	3,1175	1	s	d	s	b	2	im
malpelo	la_nevera	4	2015	jp_quimbayo	4969	4969	40	21	18	3	4	suave	protected	cir_oxy	cirrhitichthys_oxycephalus	5830	30	10	0,0138	3,1175	1	s	d	s	b	2	im
malpelo	la_nevera	4	2015	jp_quimbayo	4969	4969	40	21	18	3	4	suave	protected	gym_dov	gymnothorax_dovii	13783	1	120	0,0007	3,2179	1	s	n	s	b	6	fc
malpelo	la_nevera	4	2015	jp_quimbayo	4969	4969	40	21	18	3	4	suave	protected	ste_bee	stegastes_beebei	14285	2	10	0,0181	3,0755	1	s	d	f	b	3	hd
malpelo	la_nevera	4	2015	jp_quimbayo	4969	4969	40	21	18	3	4	suave	protected	chr_atr	chromis_atrilobata	8279	1	5	0,0052	3,4166	1	s	d	m	h	2	pk
malpelo	la_nevera	4	2015	jp_quimbayo	4969	4969	40	21	18	3	4	suave	protected	chr_atr	chromis_atrilobata	8279	20	7	0,0052	3,4166	1	s	d	m	h	2	pk
malpelo	la_nevera	4	2015	jp_quimbayo	4969	4969	40	21	18	3	4	suave	protected	epi_lab	epinephelus_labriformis	8196	2	20	0,0000113	3,035	10	m	n	s	b	5	fc
malpelo	la_nevera	4	2015	jp_quimbayo	4969	4969	40	21	18	3	4	suave	protected	tha_luc	thalassoma_lucasanum	13860	30	3	0,0126	2,8783	1	s	d	f	b	3	im
malpelo	la_nevera	4	2015	jp_quimbayo	4969	4969	40	21	18	3	4	suave	protected	apo_atr	apogon_atradorsatus	25507	100	3	0,0103	3,0749	1	s	n	f	l	2	pk
malpelo	la_nevera	4	2015	jp_quimbayo	4969	4969	40	21	18	3	4	suave	protected	apo_atr	apogon_atradorsatus	25507	200	7	0,0103	3,0749	1	s	n	f	l	2	pk
malpelo	la_nevera	4	2015	jp_quimbayo	4970	4970	40	21	6	3	4	suave	protected	der_der	dermatolepis_dermatolepis	9185	1	40	0,0015	3,551	1	m	d	l	l	6	fc
malpelo	la_nevera	4	2015	jp_quimbayo	4970	4970	40	21	6	3	4	suave	protected	lep_bim	lepidonectes_bimaculata	46616	1	3	0,00000953	2,9895	10	s	d	s	b	1	im
malpelo	la_nevera	4	2015	jp_quimbayo	4970	4970	40	21	6	3	4	suave	protected	lep_bim	lepidonectes_bimaculata	46616	2	5	0,00000953	2,9895	10	s	d	s	b	1	im
malpelo	la_nevera	4	2015	jp_quimbayo	4970	4970	40	21	6	3	4	suave	protected	axo_rub	axoclinus_rubinoffi	46602	1	3,5	0,00000953	2,9895	10	s	d	s	b	1	im
malpelo	la_nevera	4	2015	jp_quimbayo	4970	4970	40	21	6	3	4	suave	protected	zan_cor	zanclus_cornutus	5950	1	30	0,0147	3,37	0,980392157	m	d	f	b	3	om
malpelo	la_nevera	4	2015	jp_quimbayo	4970	4970	40	21	6	3	4	suave	protected	lut_vir	lutjanus_viridis	183	50	20	0,0211	2,9261	1	w	n	l	b	4	fc
malpelo	la_nevera	4	2015	jp_quimbayo	4970	4970	40	21	6	3	4	suave	protected	lut_vir	lutjanus_viridis	183	70	15	0,0211	2,9261	1	w	n	l	b	4	fc
malpelo	la_nevera	4	2015	jp_quimbayo	4970	4970	40	21	6	3	4	suave	protected	bod_dip	bodianus_diplotaenia	8270	4	30	0,0446	2,76	1	m	d	s	b	5	im
malpelo	la_nevera	4	2015	jp_quimbayo	4970	4970	40	21	6	3	4	suave	protected	bod_dip	bodianus_diplotaenia	8270	2	25	0,0446	2,76	1	m	d	s	b	5	im
malpelo	la_nevera	4	2015	jp_quimbayo	4970	4970	40	21	6	3	4	suave	protected	bod_dip	bodianus_diplotaenia	8270	4	20	0,0446	2,76	1	m	d	s	b	5	im
malpelo	la_nevera	4	2015	jp_quimbayo	4970	4970	40	21	6	3	4	suave	protected	hol_pas	holacanthus_passer	8294	1	25	0,0271	2,8577	1	m	d	s	b	4	is
malpelo	la_nevera	4	2015	jp_quimbayo	4970	4970	40	21	6	3	4	suave	protected	hol_pas	holacanthus_passer	8294	4	30	0,0271	2,8577	1	m	d	s	b	4	is
malpelo	la_nevera	4	2015	jp_quimbayo	4970	4970	40	21	6	3	4	suave	protected	hol_pas	holacanthus_passer	8294	1	12	0,0271	2,8577	1	m	d	s	b	4	is
malpelo	la_nevera	4	2015	jp_quimbayo	4970	4970	40	21	6	3	4	suave	protected	pse_nau	pseudobalistes_naufragium	8226	1	50	0,0726	2,76	1	m	d	s	b	6	im
malpelo	la_nevera	4	2015	jp_quimbayo	4970	4970	40	21	6	3	4	suave	protected	aro_mel	arothron_meleagris	6401	1	25	0,0634	2,756	1	m	d	s	b	5	im
malpelo	la_nevera	4	2015	jp_quimbayo	4970	4970	40	21	6	3	4	suave	protected	epi_lab	epinephelus_labriformis	8196	1	15	0,0000113	3,035	10	m	n	s	b	5	fc
malpelo	la_nevera	4	2015	jp_quimbayo	4970	4970	40	21	6	3	4	suave	protected	oph_ste	ophioblennius_steindachneri	8300	1	12	0,0115	2,9332	1	s	d	s	b	3	hd
malpelo	la_nevera	4	2015	jp_quimbayo	4970	4970	40	21	6	3	4	suave	protected	oph_ste	ophioblennius_steindachneri	8300	1	15	0,0115	2,9332	1	s	d	s	b	3	hd
malpelo	la_nevera	4	2015	jp_quimbayo	4970	4970	40	21	6	3	4	suave	protected	cir_riv	cirrhitus_rivulatus	6408	1	25	0,0276	3	1	m	d	s	b	5	im
malpelo	la_nevera	4	2015	jp_quimbayo	4970	4970	40	21	6	3	4	suave	protected	tha_luc	thalassoma_lucasanum	13860	20	10	0,0126	2,8783	1	s	d	f	b	3	im
malpelo	la_nevera	4	2015	jp_quimbayo	4970	4970	40	21	6	3	4	suave	protected	tha_luc	thalassoma_lucasanum	13860	20	5	0,0126	2,8783	1	s	d	f	b	3	im
malpelo	la_nevera	4	2015	jp_quimbayo	4970	4970	40	21	6	3	4	suave	protected	tha_luc	thalassoma_lucasanum	13860	40	3	0,0126	2,8783	1	s	d	f	b	3	im
malpelo	la_nevera	4	2015	jp_quimbayo	4970	4970	40	21	6	3	4	suave	protected	cir_oxy	cirrhitichthys_oxycephalus	5830	15	5	0,0138	3,1175	1	s	d	s	b	2	im
malpelo	la_nevera	4	2015	jp_quimbayo	4970	4970	40	21	6	3	4	suave	protected	cir_oxy	cirrhitichthys_oxycephalus	5830	75	5	0,0138	3,1175	1	s	d	s	b	2	im
malpelo	la_nevera	4	2015	jp_quimbayo	4970	4970	40	21	6	3	4	suave	protected	apo_atr	apogon_atradorsatus	25507	70	5	0,0103	3,0749	1	s	n	f	l	2	pk
malpelo	la_nevera	4	2015	jp_quimbayo	4970	4970	40	21	6	3	4	suave	protected	apo_atr	apogon_atradorsatus	25507	30	8	0,0103	3,0749	1	s	n	f	l	2	pk
malpelo	la_nevera	4	2015	jp_quimbayo	4970	4970	40	21	6	3	4	suave	protected	gym_dov	gymnothorax_dovii	13783	1	70	0,0007	3,2179	1	s	n	s	b	6	fc
malpelo	la_nevera	4	2015	jp_quimbayo	4970	4970	40	21	6	3	4	suave	protected	lab_den	labrisomus_dendriticus	25531	1	7	0,0091	3,1806	1	s	d	s	b	3	im
malpelo	la_nevera	4	2015	jp_quimbayo	4970	4970	40	21	6	3	4	suave	protected	suf_ver	sufflamen_verres	13533	1	12	0,0324	2,929	0,963391137	m	d	s	b	5	im
malpelo	la_nevera	4	2015	jp_quimbayo	4970	4970	40	21	6	3	4	suave	protected	ste_arc	stegastes_arcifrons	12510	2	12	0,0181	3,0755	1	s	d	f	b	3	hd
malpelo	la_nevera	4	2015	jp_quimbayo	4970	4970	40	21	6	3	4	suave	protected	ste_aca	stegastes_acapulcoensis	12509	4	10	0,0181	3,0755	1	s	d	f	b	3	hd
malpelo	la_nevera	4	2015	jp_quimbayo	4970	4970	40	21	6	3	4	suave	protected	ste_bee	stegastes_beebei	14285	1	10	0,0181	3,0755	1	s	d	f	b	3	hd
malpelo	la_nevera	4	2015	jp_quimbayo	4970	4970	40	21	6	3	4	suave	protected	ste_bee	stegastes_beebei	14285	10	7	0,0181	3,0755	1	s	d	f	b	3	hd
malpelo	la_nevera	4	2015	jp_quimbayo	4971	4971	40	21	9	3	4	suave	protected	pri_lat	prionurus_laticlavius	13417	5	25	0,0267	2,984	0,945179584	m	d	f	b	5	hd
malpelo	la_nevera	4	2015	jp_quimbayo	4971	4971	40	21	9	3	4	suave	protected	bod_dip	bodianus_diplotaenia	8270	1	45	0,0446	2,76	1	m	d	s	b	5	im
malpelo	la_nevera	4	2015	jp_quimbayo	4971	4971	40	21	9	3	4	suave	protected	par_col	paranthias_colonus	8325	25	20	0,0149	2,8633	1	w	b	l	l	4	pk
malpelo	la_nevera	4	2015	jp_quimbayo	4971	4971	40	21	9	3	4	suave	protected	par_col	paranthias_colonus	8325	70	15	0,0149	2,8633	1	w	b	l	l	4	pk
malpelo	la_nevera	4	2015	jp_quimbayo	4971	4971	40	21	9	3	4	suave	protected	zan_cor	zanclus_cornutus	5950	1	25	0,0147	3,37	0,980392157	m	d	f	b	3	om
malpelo	la_nevera	4	2015	jp_quimbayo	4971	4971	40	21	9	3	4	suave	protected	lut_vir	lutjanus_viridis	183	40	20	0,0211	2,9261	1	w	n	l	b	4	fc
malpelo	la_nevera	4	2015	jp_quimbayo	4971	4971	40	21	9	3	4	suave	protected	gym_dov	gymnothorax_dovii	13783	1	60	0,0007	3,2179	1	s	n	s	b	6	fc
malpelo	la_nevera	4	2015	jp_quimbayo	4971	4971	40	21	9	3	4	suave	protected	gym_dov	gymnothorax_dovii	13783	2	120	0,0007	3,2179	1	s	n	s	b	6	fc
malpelo	la_nevera	4	2015	jp_quimbayo	4971	4971	40	21	9	3	4	suave	protected	hol_pas	holacanthus_passer	8294	1	20	0,0271	2,8577	1	m	d	s	b	4	is
malpelo	la_nevera	4	2015	jp_quimbayo	4971	4971	40	21	9	3	4	suave	protected	hol_pas	holacanthus_passer	8294	2	30	0,0271	2,8577	1	m	d	s	b	4	is
malpelo	la_nevera	4	2015	jp_quimbayo	4971	4971	40	21	9	3	4	suave	protected	chr_atr	chromis_atrilobata	8279	100	5	0,0052	3,4166	1	s	d	m	h	2	pk
malpelo	la_nevera	4	2015	jp_quimbayo	4971	4971	40	21	9	3	4	suave	protected	chr_atr	chromis_atrilobata	8279	100	7	0,0052	3,4166	1	s	d	m	h	2	pk
malpelo	la_nevera	4	2015	jp_quimbayo	4971	4971	40	21	9	3	4	suave	protected	chr_atr	chromis_atrilobata	8279	100	10	0,0052	3,4166	1	s	d	m	h	2	pk
malpelo	la_nevera	4	2015	jp_quimbayo	4971	4971	40	21	9	3	4	suave	protected	ste_arc	stegastes_arcifrons	12510	10	8	0,0181	3,0755	1	s	d	f	b	3	hd
malpelo	la_nevera	4	2015	jp_quimbayo	4971	4971	40	21	9	3	4	suave	protected	aro_mel	arothron_meleagris	6401	1	25	0,0634	2,756	1	m	d	s	b	5	im
malpelo	la_nevera	4	2015	jp_quimbayo	4971	4971	40	21	9	3	4	suave	protected	suf_ver	sufflamen_verres	13533	1	20	0,0324	2,929	0,963391137	m	d	s	b	5	im
malpelo	la_nevera	4	2015	jp_quimbayo	4971	4971	40	21	9	3	4	suave	protected	cir_riv	cirrhitus_rivulatus	6408	1	30	0,0276	3	1	m	d	s	b	5	im
malpelo	la_nevera	4	2015	jp_quimbayo	4971	4971	40	21	9	3	4	suave	protected	tha_luc	thalassoma_lucasanum	13860	20	5	0,0126	2,8783	1	s	d	f	b	3	im
malpelo	la_nevera	4	2015	jp_quimbayo	4971	4971	40	21	9	3	4	suave	protected	tha_luc	thalassoma_lucasanum	13860	20	10	0,0126	2,8783	1	s	d	f	b	3	im
malpelo	la_nevera	4	2015	jp_quimbayo	4971	4971	40	21	9	3	4	suave	protected	tha_luc	thalassoma_lucasanum	13860	50	3	0,0126	2,8783	1	s	d	f	b	3	im
malpelo	la_nevera	4	2015	jp_quimbayo	4971	4971	40	21	9	3	4	suave	protected	aca_ste	acanthemblemaria_stephensi	46725	2	3	0,00000841	2,9625	10	s	d	s	b	2	pk
malpelo	la_nevera	4	2015	jp_quimbayo	4972	4972	40	21	10	3	4	suave	protected	lut_jor	lutjanus_jordani	155	35	40	0,0211	2,9261	1	w	n	f	b	5	fc
malpelo	la_nevera	4	2015	jp_quimbayo	4972	4972	40	21	10	3	4	suave	protected	lut_jor	lutjanus_jordani	155	40	30	0,0211	2,9261	1	w	n	f	b	5	fc
malpelo	la_nevera	4	2015	jp_quimbayo	4972	4972	40	21	10	3	4	suave	protected	lut_jor	lutjanus_jordani	155	50	25	0,0211	2,9261	1	w	n	f	b	5	fc
malpelo	la_nevera	4	2015	jp_quimbayo	4972	4972	40	21	10	3	4	suave	protected	der_der	dermatolepis_dermatolepis	9185	1	45	0,0015	3,551	1	m	d	l	l	6	fc
malpelo	la_nevera	4	2015	jp_quimbayo	4972	4972	40	21	10	3	4	suave	protected	der_der	dermatolepis_dermatolepis	9185	4	25	0,0015	3,551	1	m	d	l	l	6	fc
malpelo	la_nevera	4	2015	jp_quimbayo	4972	4972	40	21	10	3	4	suave	protected	mel_nig	melichthys_niger	966	1	25	0,0409	2,8249	1	w	d	m	h	4	pk
malpelo	la_nevera	4	2015	jp_quimbayo	4972	4972	40	21	10	3	4	suave	protected	kyp_ele	kyphosus_elegans	12230	1	30	0,0000145	3,0801	1	w	d	l	b	5	hm
malpelo	la_nevera	4	2015	jp_quimbayo	4972	4972	40	21	10	3	4	suave	protected	joh_nig	johnrandallia_nigrirostris	12310	2	15	0,000033	2,9838	10	m	d	m	b	4	im
malpelo	la_nevera	4	2015	jp_quimbayo	4972	4972	40	21	10	3	4	suave	protected	bod_dip	bodianus_diplotaenia	8270	1	20	0,0446	2,76	1	m	d	s	b	5	im
malpelo	la_nevera	4	2015	jp_quimbayo	4972	4972	40	21	10	3	4	suave	protected	bod_dip	bodianus_diplotaenia	8270	2	12	0,0446	2,76	1	m	d	s	b	5	im
malpelo	la_nevera	4	2015	jp_quimbayo	4972	4972	40	21	10	3	4	suave	protected	myr_ber	myripristis_berndti	4910	1	20	0,0053	3,6134	1	m	n	f	l	4	pk
malpelo	la_nevera	4	2015	jp_quimbayo	4972	4972	40	21	10	3	4	suave	protected	ste_bee	stegastes_beebei	14285	1	12	0,0181	3,0755	1	s	d	f	b	3	hd
malpelo	la_nevera	4	2015	jp_quimbayo	4972	4972	40	21	10	3	4	suave	protected	oph_ste	ophioblennius_steindachneri	8300	1	12	0,0115	2,9332	1	s	d	s	b	3	hd
malpelo	la_nevera	4	2015	jp_quimbayo	4972	4972	40	21	10	3	4	suave	protected	aul_chi	aulostomus_chinensis	1309	2	50	0,0002	3,514	1	m	d	s	l	5	fc
malpelo	la_nevera	4	2015	jp_quimbayo	4972	4972	40	21	10	3	4	suave	protected	mic_dor	microspathodon_dorsalis	12455	1	10	0,0000198	3,0825	9,32835821	s	d	s	b	4	im
malpelo	la_nevera	4	2015	jp_quimbayo	4972	4972	40	21	10	3	4	suave	protected	abu_tro	abudefduf_troschelii	8245	1	10	0,0246	2,85	1	m	d	f	l	4	pk
malpelo	la_nevera	4	2015	jp_quimbayo	4972	4972	40	21	10	3	4	suave	protected	tha_luc	thalassoma_lucasanum	13860	30	10	0,0126	2,8783	1	s	d	f	b	3	im
malpelo	la_nevera	4	2015	jp_quimbayo	4972	4972	40	21	10	3	4	suave	protected	tha_luc	thalassoma_lucasanum	13860	40	5	0,0126	2,8783	1	s	d	f	b	3	im
malpelo	la_nevera	4	2015	jp_quimbayo	4972	4972	40	21	10	3	4	suave	protected	ste_bee	stegastes_beebei	14285	15	5	0,0181	3,0755	1	s	d	f	b	3	hd
malpelo	la_nevera	4	2015	jp_quimbayo	4972	4972	40	21	10	3	4	suave	protected	ste_arc	stegastes_arcifrons	12510	3	10	0,0181	3,0755	1	s	d	f	b	3	hd
malpelo	la_nevera	4	2015	jp_quimbayo	4972	4972	40	21	10	3	4	suave	protected	pla_aza	plagiotremus_azaleus	25513	10	7	0,0018	3,581	0,970873786	s	d	s	b	3	im
malpelo	la_nevera	4	2015	jp_quimbayo	4972	4972	40	21	10	3	4	suave	protected	cir_oxy	cirrhitichthys_oxycephalus	5830	100	7	0,0138	3,1175	1	s	d	s	b	2	im
malpelo	la_nevera	4	2015	jp_quimbayo	4972	4972	40	21	10	3	4	suave	protected	apo_atr	apogon_atradorsatus	25507	50	5	0,0103	3,0749	1	s	n	f	l	2	pk
malpelo	la_nevera	4	2015	jp_quimbayo	4972	4972	40	21	10	3	4	suave	protected	apo_atr	apogon_atradorsatus	25507	50	8	0,0103	3,0749	1	s	n	f	l	2	pk
malpelo	la_nevera	4	2015	jp_quimbayo	4972	4972	40	21	10	3	4	suave	protected	apo_atr	apogon_atradorsatus	25507	50	7	0,0103	3,0749	1	s	n	f	l	2	pk
malpelo	pared_del_naufrago	4	2015	jp_quimbayo	4973	4973	40	21	13,4	2	3	fuerte	exposed	suf_ver	sufflamen_verres	13533	1	15	0,0324	2,929	0,963391137	m	d	s	b	5	im
malpelo	pared_del_naufrago	4	2015	jp_quimbayo	4973	4973	40	21	13,4	2	3	fuerte	exposed	suf_ver	sufflamen_verres	13533	1	30	0,0324	2,929	0,963391137	m	d	s	b	5	im
malpelo	pared_del_naufrago	4	2015	jp_quimbayo	4973	4973	40	21	13,4	2	3	fuerte	exposed	apo_atr	apogon_atradorsatus	25507	120	7	0,0103	3,0749	1	s	n	f	l	2	pk
malpelo	pared_del_naufrago	4	2015	jp_quimbayo	4973	4973	40	21	13,4	2	3	fuerte	exposed	par_col	paranthias_colonus	8325	15	10	0,0149	2,8633	1	w	b	l	l	4	pk
malpelo	pared_del_naufrago	4	2015	jp_quimbayo	4973	4973	40	21	13,4	2	3	fuerte	exposed	par_col	paranthias_colonus	8325	40	20	0,0149	2,8633	1	w	b	l	l	4	pk
malpelo	pared_del_naufrago	4	2015	jp_quimbayo	4973	4973	40	21	13,4	2	3	fuerte	exposed	par_col	paranthias_colonus	8325	5	30	0,0149	2,8633	1	w	b	l	l	4	pk
malpelo	pared_del_naufrago	4	2015	jp_quimbayo	4973	4973	40	21	13,4	2	3	fuerte	exposed	gym_dov	gymnothorax_dovii	13783	1	100	0,0007	3,2179	1	s	n	s	b	6	fc
malpelo	pared_del_naufrago	4	2015	jp_quimbayo	4973	4973	40	21	13,4	2	3	fuerte	exposed	gym_dov	gymnothorax_dovii	13783	1	70	0,0007	3,2179	1	s	n	s	b	6	fc
malpelo	pared_del_naufrago	4	2015	jp_quimbayo	4973	4973	40	21	13,4	2	3	fuerte	exposed	gym_dov	gymnothorax_dovii	13783	1	80	0,0007	3,2179	1	s	n	s	b	6	fc
malpelo	pared_del_naufrago	4	2015	jp_quimbayo	4973	4973	40	21	13,4	2	3	fuerte	exposed	hol_pas	holacanthus_passer	8294	1	20	0,0271	2,8577	1	m	d	s	b	4	is
malpelo	pared_del_naufrago	4	2015	jp_quimbayo	4973	4973	40	21	13,4	2	3	fuerte	exposed	hol_pas	holacanthus_passer	8294	3	25	0,0271	2,8577	1	m	d	s	b	4	is
malpelo	pared_del_naufrago	4	2015	jp_quimbayo	4973	4973	40	21	13,4	2	3	fuerte	exposed	hol_pas	holacanthus_passer	8294	2	15	0,0271	2,8577	1	m	d	s	b	4	is
malpelo	pared_del_naufrago	4	2015	jp_quimbayo	4973	4973	40	21	13,4	2	3	fuerte	exposed	hol_pas	holacanthus_passer	8294	5	3	0,0271	2,8577	1	m	d	s	b	4	is
malpelo	pared_del_naufrago	4	2015	jp_quimbayo	4973	4973	40	21	13,4	2	3	fuerte	exposed	chr_atr	chromis_atrilobata	8279	200	5	0,0052	3,4166	1	s	d	m	h	2	pk
malpelo	pared_del_naufrago	4	2015	jp_quimbayo	4973	4973	40	21	13,4	2	3	fuerte	exposed	bod_dip	bodianus_diplotaenia	8270	1	15	0,0446	2,76	1	m	d	s	b	5	im
malpelo	pared_del_naufrago	4	2015	jp_quimbayo	4973	4973	40	21	13,4	2	3	fuerte	exposed	bod_dip	bodianus_diplotaenia	8270	1	5	0,0446	2,76	1	m	d	s	b	5	im
malpelo	pared_del_naufrago	4	2015	jp_quimbayo	4973	4973	40	21	13,4	2	3	fuerte	exposed	joh_nig	johnrandallia_nigrirostris	12310	1	12	0,000033	2,9838	10	m	d	m	b	4	im
malpelo	pared_del_naufrago	4	2015	jp_quimbayo	4973	4973	40	21	13,4	2	3	fuerte	exposed	epi_lab	epinephelus_labriformis	8196	1	45	0,0000113	3,035	10	m	n	s	b	5	fc
malpelo	pared_del_naufrago	4	2015	jp_quimbayo	4973	4973	40	21	13,4	2	3	fuerte	exposed	epi_lab	epinephelus_labriformis	8196	1	35	0,0000113	3,035	10	m	n	s	b	5	fc
malpelo	pared_del_naufrago	4	2015	jp_quimbayo	4973	4973	40	21	13,4	2	3	fuerte	exposed	epi_lab	epinephelus_labriformis	8196	1	20	0,0000113	3,035	10	m	n	s	b	5	fc
malpelo	pared_del_naufrago	4	2015	jp_quimbayo	4973	4973	40	21	13,4	2	3	fuerte	exposed	oph_ste	ophioblennius_steindachneri	8300	2	10	0,0115	2,9332	1	s	d	s	b	3	hd
malpelo	pared_del_naufrago	4	2015	jp_quimbayo	4973	4973	40	21	13,4	2	3	fuerte	exposed	oph_ste	ophioblennius_steindachneri	8300	1	7	0,0115	2,9332	1	s	d	s	b	3	hd
malpelo	pared_del_naufrago	4	2015	jp_quimbayo	4973	4973	40	21	13,4	2	3	fuerte	exposed	tha_luc	thalassoma_lucasanum	13860	5	5	0,0126	2,8783	1	s	d	f	b	3	im
malpelo	pared_del_naufrago	4	2015	jp_quimbayo	4973	4973	40	21	13,4	2	3	fuerte	exposed	ste_arc	stegastes_arcifrons	12510	22	5	0,0181	3,0755	1	s	d	f	b	3	hd
malpelo	pared_del_naufrago	4	2015	jp_quimbayo	4973	4973	40	21	13,4	2	3	fuerte	exposed	ste_arc	stegastes_arcifrons	12510	6	10	0,0181	3,0755	1	s	d	f	b	3	hd
malpelo	pared_del_naufrago	4	2015	jp_quimbayo	4973	4973	40	21	13,4	2	3	fuerte	exposed	ste_arc	stegastes_arcifrons	12510	4	7	0,0181	3,0755	1	s	d	f	b	3	hd
malpelo	pared_del_naufrago	4	2015	jp_quimbayo	4973	4973	40	21	13,4	2	3	fuerte	exposed	apo_atr	apogon_atradorsatus	25507	100	5	0,0103	3,0749	1	s	n	f	l	2	pk
malpelo	pared_del_naufrago	4	2015	jp_quimbayo	4973	4973	40	21	13,4	2	3	fuerte	exposed	lab_den	labrisomus_dendriticus	25531	1	7	0,0091	3,1806	1	s	d	s	b	3	im
malpelo	pared_del_naufrago	4	2015	jp_quimbayo	4973	4973	40	21	13,4	2	3	fuerte	exposed	cir_oxy	cirrhitichthys_oxycephalus	5830	120	5	0,0138	3,1175	1	s	d	s	b	2	im
malpelo	pared_del_naufrago	4	2015	jp_quimbayo	4973	4973	40	21	13,4	2	3	fuerte	exposed	myr_lei	myripristis_leiognathus	13752	3	10	0,0053	3,6134	1	m	n	m	b	3	pk
malpelo	pared_del_naufrago	4	2015	jp_quimbayo	4973	4973	40	21	13,4	2	3	fuerte	exposed	par_col	paranthias_colonus	8325	7	10	0,0149	2,8633	1	w	b	l	l	4	pk
malpelo	pared_del_naufrago	4	2015	jp_quimbayo	4973	4973	40	21	13,4	2	3	fuerte	exposed	hal_mal	halichoeres_malpelo	13844	1	12	0,016	2,987	1	s	d	f	b	3	im
malpelo	pared_del_naufrago	4	2015	jp_quimbayo	4973	4973	40	21	13,4	2	3	fuerte	exposed	hal_mal	halichoeres_malpelo	13844	1	10	0,016	2,987	1	s	d	f	b	3	im
malpelo	pared_del_naufrago	4	2015	jp_quimbayo	4974	4974	40	21	25,6	2	3	fuerte	exposed	bod_dip	bodianus_diplotaenia	8270	2	12	0,0446	2,76	1	m	d	s	b	5	im
malpelo	pared_del_naufrago	4	2015	jp_quimbayo	4974	4974	40	21	25,6	2	3	fuerte	exposed	hol_pas	holacanthus_passer	8294	1	12	0,0271	2,8577	1	m	d	s	b	4	is
malpelo	pared_del_naufrago	4	2015	jp_quimbayo	4974	4974	40	21	25,6	2	3	fuerte	exposed	hol_pas	holacanthus_passer	8294	1	3	0,0271	2,8577	1	m	d	s	b	4	is
malpelo	pared_del_naufrago	4	2015	jp_quimbayo	4974	4974	40	21	25,6	2	3	fuerte	exposed	hol_pas	holacanthus_passer	8294	1	20	0,0271	2,8577	1	m	d	s	b	4	is
malpelo	pared_del_naufrago	4	2015	jp_quimbayo	4974	4974	40	21	25,6	2	3	fuerte	exposed	hol_pas	holacanthus_passer	8294	1	12	0,0271	2,8577	1	m	d	s	b	4	is
malpelo	pared_del_naufrago	4	2015	jp_quimbayo	4974	4974	40	21	25,6	2	3	fuerte	exposed	par_col	paranthias_colonus	8325	15	30	0,0149	2,8633	1	w	b	l	l	4	pk
malpelo	pared_del_naufrago	4	2015	jp_quimbayo	4974	4974	40	21	25,6	2	3	fuerte	exposed	par_col	paranthias_colonus	8325	20	25	0,0149	2,8633	1	w	b	l	l	4	pk
malpelo	pared_del_naufrago	4	2015	jp_quimbayo	4974	4974	40	21	25,6	2	3	fuerte	exposed	pri_lat	prionurus_laticlavius	13417	2	25	0,0267	2,984	0,945179584	m	d	f	b	5	hd
malpelo	pared_del_naufrago	4	2015	jp_quimbayo	4974	4974	40	21	25,6	2	3	fuerte	exposed	bod_dip	bodianus_diplotaenia	8270	2	15	0,0446	2,76	1	m	d	s	b	5	im
malpelo	pared_del_naufrago	4	2015	jp_quimbayo	4974	4974	40	21	25,6	2	3	fuerte	exposed	aro_mel	arothron_meleagris	6401	1	20	0,0634	2,756	1	m	d	s	b	5	im
malpelo	pared_del_naufrago	4	2015	jp_quimbayo	4974	4974	40	21	25,6	2	3	fuerte	exposed	aro_mel	arothron_meleagris	6401	2	25	0,0634	2,756	1	m	d	s	b	5	im
malpelo	pared_del_naufrago	4	2015	jp_quimbayo	4974	4974	40	21	25,6	2	3	fuerte	exposed	aul_chi	aulostomus_chinensis	1309	1	40	0,0002	3,514	1	m	d	s	l	5	fc
malpelo	pared_del_naufrago	4	2015	jp_quimbayo	4974	4974	40	21	25,6	2	3	fuerte	exposed	myc_olf	mycteroperca_olfax	8204	1	60	0,0061	3,2	1	m	b	s	b	6	im
malpelo	pared_del_naufrago	4	2015	jp_quimbayo	4974	4974	40	21	25,6	2	3	fuerte	exposed	myc_olf	mycteroperca_olfax	8204	1	50	0,0061	3,2	1	m	b	s	b	6	im
malpelo	pared_del_naufrago	4	2015	jp_quimbayo	4974	4974	40	21	25,6	2	3	fuerte	exposed	epi_lab	epinephelus_labriformis	8196	3	40	0,0000113	3,035	10	m	n	s	b	5	fc
malpelo	pared_del_naufrago	4	2015	jp_quimbayo	4974	4974	40	21	25,6	2	3	fuerte	exposed	epi_lab	epinephelus_labriformis	8196	1	35	0,0000113	3,035	10	m	n	s	b	5	fc
malpelo	pared_del_naufrago	4	2015	jp_quimbayo	4974	4974	40	21	25,6	2	3	fuerte	exposed	suf_ver	sufflamen_verres	13533	1	25	0,0324	2,929	0,963391137	m	d	s	b	5	im
malpelo	pared_del_naufrago	4	2015	jp_quimbayo	4974	4974	40	21	25,6	2	3	fuerte	exposed	gym_dov	gymnothorax_dovii	13783	1	120	0,0007	3,2179	1	s	n	s	b	6	fc
malpelo	pared_del_naufrago	4	2015	jp_quimbayo	4974	4974	40	21	25,6	2	3	fuerte	exposed	gym_dov	gymnothorax_dovii	13783	1	100	0,0007	3,2179	1	s	n	s	b	6	fc
malpelo	pared_del_naufrago	4	2015	jp_quimbayo	4974	4974	40	21	25,6	2	3	fuerte	exposed	apo_atr	apogon_atradorsatus	25507	50	7	0,0103	3,0749	1	s	n	f	l	2	pk
malpelo	pared_del_naufrago	4	2015	jp_quimbayo	4974	4974	40	21	25,6	2	3	fuerte	exposed	apo_atr	apogon_atradorsatus	25507	50	5	0,0103	3,0749	1	s	n	f	l	2	pk
malpelo	pared_del_naufrago	4	2015	jp_quimbayo	4974	4974	40	21	25,6	2	3	fuerte	exposed	apo_atr	apogon_atradorsatus	25507	40	3	0,0103	3,0749	1	s	n	f	l	2	pk
malpelo	pared_del_naufrago	4	2015	jp_quimbayo	4974	4974	40	21	25,6	2	3	fuerte	exposed	apo_atr	apogon_atradorsatus	25507	57	4	0,0103	3,0749	1	s	n	f	l	2	pk
malpelo	pared_del_naufrago	4	2015	jp_quimbayo	4974	4974	40	21	25,6	2	3	fuerte	exposed	cir_oxy	cirrhitichthys_oxycephalus	5830	50	5	0,0138	3,1175	1	s	d	s	b	2	im
malpelo	pared_del_naufrago	4	2015	jp_quimbayo	4974	4974	40	21	25,6	2	3	fuerte	exposed	cir_oxy	cirrhitichthys_oxycephalus	5830	30	7	0,0138	3,1175	1	s	d	s	b	2	im
malpelo	pared_del_naufrago	4	2015	jp_quimbayo	4974	4974	40	21	25,6	2	3	fuerte	exposed	cir_oxy	cirrhitichthys_oxycephalus	5830	12	3	0,0138	3,1175	1	s	d	s	b	2	im
malpelo	pared_del_naufrago	4	2015	jp_quimbayo	4974	4974	40	21	25,6	2	3	fuerte	exposed	lab_den	labrisomus_dendriticus	25531	2	12	0,0091	3,1806	1	s	d	s	b	3	im
malpelo	pared_del_naufrago	4	2015	jp_quimbayo	4974	4974	40	21	25,6	2	3	fuerte	exposed	ste_arc	stegastes_arcifrons	12510	3	10	0,0181	3,0755	1	s	d	f	b	3	hd
malpelo	pared_del_naufrago	4	2015	jp_quimbayo	4974	4974	40	21	25,6	2	3	fuerte	exposed	suf_ver	sufflamen_verres	13533	5	5	0,0324	2,929	0,963391137	m	d	s	b	5	im
malpelo	pared_del_naufrago	4	2015	jp_quimbayo	4974	4974	40	21	25,6	2	3	fuerte	exposed	ste_bee	stegastes_beebei	14285	1	5	0,0181	3,0755	1	s	d	f	b	3	hd
malpelo	pared_del_naufrago	4	2015	jp_quimbayo	4974	4974	40	21	25,6	2	3	fuerte	exposed	ste_bee	stegastes_beebei	14285	2	7	0,0181	3,0755	1	s	d	f	b	3	hd
malpelo	pared_del_naufrago	4	2015	jp_quimbayo	4975	4975	40	21	25,4	2	3	fuerte	exposed	suf_ver	sufflamen_verres	13533	1	12	0,0324	2,929	0,963391137	m	d	s	b	5	im
malpelo	pared_del_naufrago	4	2015	jp_quimbayo	4975	4975	40	21	25,4	2	3	fuerte	exposed	par_col	paranthias_colonus	8325	17	15	0,0149	2,8633	1	w	b	l	l	4	pk
malpelo	pared_del_naufrago	4	2015	jp_quimbayo	4975	4975	40	21	25,4	2	3	fuerte	exposed	par_col	paranthias_colonus	8325	31	27	0,0149	2,8633	1	w	b	l	l	4	pk
malpelo	pared_del_naufrago	4	2015	jp_quimbayo	4975	4975	40	21	25,4	2	3	fuerte	exposed	hol_pas	holacanthus_passer	8294	7	12	0,0271	2,8577	1	m	d	s	b	4	is
malpelo	pared_del_naufrago	4	2015	jp_quimbayo	4975	4975	40	21	25,4	2	3	fuerte	exposed	hol_pas	holacanthus_passer	8294	2	15	0,0271	2,8577	1	m	d	s	b	4	is
malpelo	pared_del_naufrago	4	2015	jp_quimbayo	4975	4975	40	21	25,4	2	3	fuerte	exposed	hol_pas	holacanthus_passer	8294	3	3	0,0271	2,8577	1	m	d	s	b	4	is
malpelo	pared_del_naufrago	4	2015	jp_quimbayo	4975	4975	40	21	25,4	2	3	fuerte	exposed	hal_mal	halichoeres_malpelo	13844	3	12	0,016	2,987	1	s	d	f	b	3	im
malpelo	pared_del_naufrago	4	2015	jp_quimbayo	4975	4975	40	21	25,4	2	3	fuerte	exposed	gym_dov	gymnothorax_dovii	13783	1	80	0,0007	3,2179	1	s	n	s	b	6	fc
malpelo	pared_del_naufrago	4	2015	jp_quimbayo	4975	4975	40	21	25,4	2	3	fuerte	exposed	gym_dov	gymnothorax_dovii	13783	2	60	0,0007	3,2179	1	s	n	s	b	6	fc
malpelo	pared_del_naufrago	4	2015	jp_quimbayo	4975	4975	40	21	25,4	2	3	fuerte	exposed	gym_dov	gymnothorax_dovii	13783	1	70	0,0007	3,2179	1	s	n	s	b	6	fc
malpelo	pared_del_naufrago	4	2015	jp_quimbayo	4975	4975	40	21	25,4	2	3	fuerte	exposed	can_mcu	canthidermis_maculata	4278	10	35	0,0000155	3,0554	10	w	d	m	h	4	pk
malpelo	pared_del_naufrago	4	2015	jp_quimbayo	4975	4975	40	21	25,4	2	3	fuerte	exposed	epi_lab	epinephelus_labriformis	8196	1	45	0,0000113	3,035	10	m	n	s	b	5	fc
malpelo	pared_del_naufrago	4	2015	jp_quimbayo	4975	4975	40	21	25,4	2	3	fuerte	exposed	pri_lat	prionurus_laticlavius	13417	1	35	0,0267	2,984	0,945179584	m	d	f	b	5	hd
malpelo	pared_del_naufrago	4	2015	jp_quimbayo	4975	4975	40	21	25,4	2	3	fuerte	exposed	bod_dip	bodianus_diplotaenia	8270	1	40	0,0446	2,76	1	m	d	s	b	5	im
malpelo	pared_del_naufrago	4	2015	jp_quimbayo	4975	4975	40	21	25,4	2	3	fuerte	exposed	bod_dip	bodianus_diplotaenia	8270	1	25	0,0446	2,76	1	m	d	s	b	5	im
malpelo	pared_del_naufrago	4	2015	jp_quimbayo	4975	4975	40	21	25,4	2	3	fuerte	exposed	myc_olf	mycteroperca_olfax	8204	1	45	0,0061	3,2	1	m	b	s	b	6	im
malpelo	pared_del_naufrago	4	2015	jp_quimbayo	4975	4975	40	21	25,4	2	3	fuerte	exposed	hal_dis	halichoeres_discolor	46582	1	12	0,016	2,987	1	s	d	f	b	3	im
malpelo	pared_del_naufrago	4	2015	jp_quimbayo	4975	4975	40	21	25,4	2	3	fuerte	exposed	der_der	dermatolepis_dermatolepis	9185	1	20	0,0015	3,551	1	m	d	l	l	6	fc
malpelo	pared_del_naufrago	4	2015	jp_quimbayo	4975	4975	40	21	25,4	2	3	fuerte	exposed	apo_atr	apogon_atradorsatus	25507	40	3	0,0103	3,0749	1	s	n	f	l	2	pk
malpelo	pared_del_naufrago	4	2015	jp_quimbayo	4975	4975	40	21	25,4	2	3	fuerte	exposed	apo_atr	apogon_atradorsatus	25507	10	3	0,0103	3,0749	1	s	n	f	l	2	pk
malpelo	pared_del_naufrago	4	2015	jp_quimbayo	4975	4975	40	21	25,4	2	3	fuerte	exposed	ste_bee	stegastes_beebei	14285	1	7	0,0181	3,0755	1	s	d	f	b	3	hd
malpelo	pared_del_naufrago	4	2015	jp_quimbayo	4975	4975	40	21	25,4	2	3	fuerte	exposed	cir_oxy	cirrhitichthys_oxycephalus	5830	20	3	0,0138	3,1175	1	s	d	s	b	2	im
malpelo	pared_del_naufrago	4	2015	jp_quimbayo	4975	4975	40	21	25,4	2	3	fuerte	exposed	cir_oxy	cirrhitichthys_oxycephalus	5830	40	5	0,0138	3,1175	1	s	d	s	b	2	im
malpelo	pared_del_naufrago	4	2015	jp_quimbayo	4975	4975	40	21	25,4	2	3	fuerte	exposed	lab_den	labrisomus_dendriticus	25531	3	12	0,0091	3,1806	1	s	d	s	b	3	im
malpelo	pared_del_naufrago	4	2015	jp_quimbayo	4976	4976	40	21	13	2	3	fuerte	exposed	lep_bim	lepidonectes_bimaculata	46616	2	3	0,00000953	2,9895	10	s	d	s	b	1	im
malpelo	pared_del_naufrago	4	2015	jp_quimbayo	4976	4976	40	21	13	2	3	fuerte	exposed	lep_bim	lepidonectes_bimaculata	46616	1	4	0,00000953	2,9895	10	s	d	s	b	1	im
malpelo	pared_del_naufrago	4	2015	jp_quimbayo	4976	4976	40	21	13	2	3	fuerte	exposed	hal_dis	halichoeres_discolor	46582	2	12	0,016	2,987	1	s	d	f	b	3	im
malpelo	pared_del_naufrago	4	2015	jp_quimbayo	4976	4976	40	21	13	2	3	fuerte	exposed	hal_dis	halichoeres_discolor	46582	3	10	0,016	2,987	1	s	d	f	b	3	im
malpelo	pared_del_naufrago	4	2015	jp_quimbayo	4976	4976	40	21	13	2	3	fuerte	exposed	suf_ver	sufflamen_verres	13533	1	15	0,0324	2,929	0,963391137	m	d	s	b	5	im
malpelo	pared_del_naufrago	4	2015	jp_quimbayo	4976	4976	40	21	13	2	3	fuerte	exposed	suf_ver	sufflamen_verres	13533	1	20	0,0324	2,929	0,963391137	m	d	s	b	5	im
malpelo	pared_del_naufrago	4	2015	jp_quimbayo	4976	4976	40	21	13	2	3	fuerte	exposed	suf_ver	sufflamen_verres	13533	1	25	0,0324	2,929	0,963391137	m	d	s	b	5	im
malpelo	pared_del_naufrago	4	2015	jp_quimbayo	4976	4976	40	21	13	2	3	fuerte	exposed	par_col	paranthias_colonus	8325	100	12	0,0149	2,8633	1	w	b	l	l	4	pk
malpelo	pared_del_naufrago	4	2015	jp_quimbayo	4976	4976	40	21	13	2	3	fuerte	exposed	epi_lab	epinephelus_labriformis	8196	1	40	0,0000113	3,035	10	m	n	s	b	5	fc
malpelo	pared_del_naufrago	4	2015	jp_quimbayo	4976	4976	40	21	13	2	3	fuerte	exposed	epi_lab	epinephelus_labriformis	8196	1	35	0,0000113	3,035	10	m	n	s	b	5	fc
malpelo	pared_del_naufrago	4	2015	jp_quimbayo	4976	4976	40	21	13	2	3	fuerte	exposed	chr_atr	chromis_atrilobata	8279	50	5	0,0052	3,4166	1	s	d	m	h	2	pk
malpelo	pared_del_naufrago	4	2015	jp_quimbayo	4976	4976	40	21	13	2	3	fuerte	exposed	tha_luc	thalassoma_lucasanum	13860	3	10	0,0126	2,8783	1	s	d	f	b	3	im
malpelo	pared_del_naufrago	4	2015	jp_quimbayo	4976	4976	40	21	13	2	3	fuerte	exposed	tha_luc	thalassoma_lucasanum	13860	30	10	0,0126	2,8783	1	s	d	f	b	3	im
malpelo	pared_del_naufrago	4	2015	jp_quimbayo	4976	4976	40	21	13	2	3	fuerte	exposed	tha_luc	thalassoma_lucasanum	13860	40	7	0,0126	2,8783	1	s	d	f	b	3	im
malpelo	pared_del_naufrago	4	2015	jp_quimbayo	4976	4976	40	21	13	2	3	fuerte	exposed	gym_dov	gymnothorax_dovii	13783	1	80	0,0007	3,2179	1	s	n	s	b	6	fc
malpelo	pared_del_naufrago	4	2015	jp_quimbayo	4976	4976	40	21	13	2	3	fuerte	exposed	ste_bee	stegastes_beebei	14285	3	7	0,0181	3,0755	1	s	d	f	b	3	hd
malpelo	pared_del_naufrago	4	2015	jp_quimbayo	4976	4976	40	21	13	2	3	fuerte	exposed	ste_bee	stegastes_beebei	14285	1	10	0,0181	3,0755	1	s	d	f	b	3	hd
malpelo	pared_del_naufrago	4	2015	jp_quimbayo	4976	4976	40	21	13	2	3	fuerte	exposed	joh_nig	johnrandallia_nigrirostris	12310	5	15	0,000033	2,9838	10	m	d	m	b	4	im
malpelo	pared_del_naufrago	4	2015	jp_quimbayo	4976	4976	40	21	13	2	3	fuerte	exposed	joh_nig	johnrandallia_nigrirostris	12310	4	12	0,000033	2,9838	10	m	d	m	b	4	im
malpelo	pared_del_naufrago	4	2015	jp_quimbayo	4976	4976	40	21	13	2	3	fuerte	exposed	bod_dip	bodianus_diplotaenia	8270	1	10	0,0446	2,76	1	m	d	s	b	5	im
malpelo	pared_del_naufrago	4	2015	jp_quimbayo	4976	4976	40	21	13	2	3	fuerte	exposed	aca_xan	acanthurus_xanthopterus	1261	2	45	0,0267	2,984	0,908265213	m	d	m	b	5	hd
malpelo	pared_del_naufrago	4	2015	jp_quimbayo	4976	4976	40	21	13	2	3	fuerte	exposed	mul_den	mulloidichthys_dentatus	3591	1	12	0,000558727	2,3772	9,09090909	m	d	l	b	4	im
malpelo	pared_del_naufrago	4	2015	jp_quimbayo	4976	4976	40	21	13	2	3	fuerte	exposed	ost_mel	ostracion_meleagris	6556	1	10	0,000956313	2,2629	10	m	d	s	b	4	im
malpelo	pared_del_naufrago	4	2015	jp_quimbayo	4976	4976	40	21	13	2	3	fuerte	exposed	apo_atr	apogon_atradorsatus	25507	80	5	0,0103	3,0749	1	s	n	f	l	2	pk
malpelo	pared_del_naufrago	4	2015	jp_quimbayo	4976	4976	40	21	13	2	3	fuerte	exposed	apo_atr	apogon_atradorsatus	25507	45	7	0,0103	3,0749	1	s	n	f	l	2	pk
malpelo	pared_del_naufrago	4	2015	jp_quimbayo	4976	4976	40	21	13	2	3	fuerte	exposed	apo_atr	apogon_atradorsatus	25507	20	8	0,0103	3,0749	1	s	n	f	l	2	pk
malpelo	pared_del_naufrago	4	2015	jp_quimbayo	4976	4976	40	21	13	2	3	fuerte	exposed	cir_riv	cirrhitus_rivulatus	6408	5	20	0,0276	3	1	m	d	s	b	5	im
malpelo	pared_del_naufrago	4	2015	jp_quimbayo	4976	4976	40	21	13	2	3	fuerte	exposed	cir_riv	cirrhitus_rivulatus	6408	3	40	0,0276	3	1	m	d	s	b	5	im
malpelo	pared_del_naufrago	4	2015	jp_quimbayo	4976	4976	40	21	13	2	3	fuerte	exposed	ste_arc	stegastes_arcifrons	12510	5	10	0,0181	3,0755	1	s	d	f	b	3	hd
malpelo	pared_del_naufrago	4	2015	jp_quimbayo	4976	4976	40	21	13	2	3	fuerte	exposed	ste_arc	stegastes_arcifrons	12510	2	12	0,0181	3,0755	1	s	d	f	b	3	hd
malpelo	pared_del_naufrago	4	2015	jp_quimbayo	4976	4976	40	21	13	2	3	fuerte	exposed	oph_ste	ophioblennius_steindachneri	8300	1	5	0,0115	2,9332	1	s	d	s	b	3	hd
malpelo	pared_del_naufrago	4	2015	jp_quimbayo	4976	4976	40	21	13	2	3	fuerte	exposed	oph_ste	ophioblennius_steindachneri	8300	2	7	0,0115	2,9332	1	s	d	s	b	3	hd
malpelo	pared_del_naufrago	4	2015	jp_quimbayo	4976	4976	40	21	13	2	3	fuerte	exposed	oph_ste	ophioblennius_steindachneri	8300	1	10	0,0115	2,9332	1	s	d	s	b	3	hd
malpelo	pared_del_naufrago	4	2015	jp_quimbayo	4976	4976	40	21	13	2	3	fuerte	exposed	oph_ste	ophioblennius_steindachneri	8300	3	15	0,0115	2,9332	1	s	d	s	b	3	hd
malpelo	pared_del_naufrago	4	2015	jp_quimbayo	4977	4977	40	21	11,1	2	3	fuerte	exposed	par_col	paranthias_colonus	8325	50	15	0,0149	2,8633	1	w	b	l	l	4	pk
malpelo	pared_del_naufrago	4	2015	jp_quimbayo	4977	4977	40	21	11,1	2	3	fuerte	exposed	par_col	paranthias_colonus	8325	20	20	0,0149	2,8633	1	w	b	l	l	4	pk
malpelo	pared_del_naufrago	4	2015	jp_quimbayo	4977	4977	40	21	11,1	2	3	fuerte	exposed	par_col	paranthias_colonus	8325	40	10	0,0149	2,8633	1	w	b	l	l	4	pk
malpelo	pared_del_naufrago	4	2015	jp_quimbayo	4977	4977	40	21	11,1	2	3	fuerte	exposed	lut_vir	lutjanus_viridis	183	2	15	0,0211	2,9261	1	w	n	l	b	4	fc
malpelo	pared_del_naufrago	4	2015	jp_quimbayo	4977	4977	40	21	11,1	2	3	fuerte	exposed	chr_atr	chromis_atrilobata	8279	200	5	0,0052	3,4166	1	s	d	m	h	2	pk
malpelo	pared_del_naufrago	4	2015	jp_quimbayo	4977	4977	40	21	11,1	2	3	fuerte	exposed	chr_atr	chromis_atrilobata	8279	200	7	0,0052	3,4166	1	s	d	m	h	2	pk
malpelo	pared_del_naufrago	4	2015	jp_quimbayo	4977	4977	40	21	11,1	2	3	fuerte	exposed	chr_atr	chromis_atrilobata	8279	100	10	0,0052	3,4166	1	s	d	m	h	2	pk
malpelo	pared_del_naufrago	4	2015	jp_quimbayo	4977	4977	40	21	11,1	2	3	fuerte	exposed	hol_pas	holacanthus_passer	8294	2	30	0,0271	2,8577	1	m	d	s	b	4	is
malpelo	pared_del_naufrago	4	2015	jp_quimbayo	4977	4977	40	21	11,1	2	3	fuerte	exposed	hol_pas	holacanthus_passer	8294	4	20	0,0271	2,8577	1	m	d	s	b	4	is
malpelo	pared_del_naufrago	4	2015	jp_quimbayo	4977	4977	40	21	11,1	2	3	fuerte	exposed	joh_nig	johnrandallia_nigrirostris	12310	4	10	0,000033	2,9838	10	m	d	m	b	4	im
malpelo	pared_del_naufrago	4	2015	jp_quimbayo	4977	4977	40	21	11,1	2	3	fuerte	exposed	joh_nig	johnrandallia_nigrirostris	12310	2	15	0,000033	2,9838	10	m	d	m	b	4	im
malpelo	pared_del_naufrago	4	2015	jp_quimbayo	4977	4977	40	21	11,1	2	3	fuerte	exposed	myc_olf	mycteroperca_olfax	8204	1	30	0,0061	3,2	1	m	b	s	b	6	im
malpelo	pared_del_naufrago	4	2015	jp_quimbayo	4977	4977	40	21	11,1	2	3	fuerte	exposed	bod_dip	bodianus_diplotaenia	8270	1	20	0,0446	2,76	1	m	d	s	b	5	im
malpelo	pared_del_naufrago	4	2015	jp_quimbayo	4977	4977	40	21	11,1	2	3	fuerte	exposed	suf_ver	sufflamen_verres	13533	1	15	0,0324	2,929	0,963391137	m	d	s	b	5	im
malpelo	pared_del_naufrago	4	2015	jp_quimbayo	4977	4977	40	21	11,1	2	3	fuerte	exposed	suf_ver	sufflamen_verres	13533	1	35	0,0324	2,929	0,963391137	m	d	s	b	5	im
malpelo	pared_del_naufrago	4	2015	jp_quimbayo	4977	4977	40	21	11,1	2	3	fuerte	exposed	hal_mal	halichoeres_malpelo	13844	1	12	0,016	2,987	1	s	d	f	b	3	im
malpelo	pared_del_naufrago	4	2015	jp_quimbayo	4977	4977	40	21	11,1	2	3	fuerte	exposed	apo_atr	apogon_atradorsatus	25507	100	5	0,0103	3,0749	1	s	n	f	l	2	pk
malpelo	pared_del_naufrago	4	2015	jp_quimbayo	4977	4977	40	21	11,1	2	3	fuerte	exposed	tha_luc	thalassoma_lucasanum	13860	5	15	0,0126	2,8783	1	s	d	f	b	3	im
malpelo	pared_del_naufrago	4	2015	jp_quimbayo	4977	4977	40	21	11,1	2	3	fuerte	exposed	tha_luc	thalassoma_lucasanum	13860	10	15	0,0126	2,8783	1	s	d	f	b	3	im
malpelo	pared_del_naufrago	4	2015	jp_quimbayo	4977	4977	40	21	11,1	2	3	fuerte	exposed	gym_dov	gymnothorax_dovii	13783	1	80	0,0007	3,2179	1	s	n	s	b	6	fc
malpelo	pared_del_naufrago	4	2015	jp_quimbayo	4977	4977	40	21	11,1	2	3	fuerte	exposed	gym_dov	gymnothorax_dovii	13783	1	60	0,0007	3,2179	1	s	n	s	b	6	fc
malpelo	pared_del_naufrago	4	2015	jp_quimbayo	4977	4977	40	21	11,1	2	3	fuerte	exposed	gym_dov	gymnothorax_dovii	13783	1	70	0,0007	3,2179	1	s	n	s	b	6	fc
malpelo	pared_del_naufrago	4	2015	jp_quimbayo	4977	4977	40	21	11,1	2	3	fuerte	exposed	zan_cor	zanclus_cornutus	5950	1	25	0,0147	3,37	0,980392157	m	d	f	b	3	om
malpelo	pared_del_naufrago	4	2015	jp_quimbayo	4977	4977	40	21	11,1	2	3	fuerte	exposed	ost_mel	ostracion_meleagris	6556	1	12	0,000956313	2,2629	10	m	d	s	b	4	im
malpelo	pared_del_naufrago	4	2015	jp_quimbayo	4977	4977	40	21	11,1	2	3	fuerte	exposed	epi_lab	epinephelus_labriformis	8196	1	40	0,0000113	3,035	10	m	n	s	b	5	fc
malpelo	pared_del_naufrago	4	2015	jp_quimbayo	4977	4977	40	21	11,1	2	3	fuerte	exposed	mel_nig	melichthys_niger	966	1	25	0,0409	2,8249	1	w	d	m	h	4	pk
malpelo	pared_del_naufrago	4	2015	jp_quimbayo	4977	4977	40	21	11,1	2	3	fuerte	exposed	oph_ste	ophioblennius_steindachneri	8300	1	12	0,0115	2,9332	1	s	d	s	b	3	hd
malpelo	pared_del_naufrago	4	2015	jp_quimbayo	4977	4977	40	21	11,1	2	3	fuerte	exposed	oph_ste	ophioblennius_steindachneri	8300	2	15	0,0115	2,9332	1	s	d	s	b	3	hd
malpelo	pared_del_naufrago	4	2015	jp_quimbayo	4977	4977	40	21	11,1	2	3	fuerte	exposed	pla_aza	plagiotremus_azaleus	25513	20	7	0,0018	3,581	0,970873786	s	d	s	b	3	im
malpelo	pared_del_naufrago	4	2015	jp_quimbayo	4977	4977	40	21	11,1	2	3	fuerte	exposed	tha_luc	thalassoma_lucasanum	13860	3	14	0,0126	2,8783	1	s	d	f	b	3	im
malpelo	pared_del_naufrago	4	2015	jp_quimbayo	4977	4977	40	21	11,1	2	3	fuerte	exposed	tha_luc	thalassoma_lucasanum	13860	10	15	0,0126	2,8783	1	s	d	f	b	3	im
malpelo	pared_del_naufrago	4	2015	jp_quimbayo	4978	4978	40	21	22	2	3	fuerte	exposed	apo_atr	apogon_atradorsatus	25507	200	7	0,0103	3,0749	1	s	n	f	l	2	pk
malpelo	pared_del_naufrago	4	2015	jp_quimbayo	4978	4978	40	21	22	2	3	fuerte	exposed	aro_mel	arothron_meleagris	6401	1	15	0,0634	2,756	1	m	d	s	b	5	im
malpelo	pared_del_naufrago	4	2015	jp_quimbayo	4978	4978	40	21	22	2	3	fuerte	exposed	hol_pas	holacanthus_passer	8294	1	10	0,0271	2,8577	1	m	d	s	b	4	is
malpelo	pared_del_naufrago	4	2015	jp_quimbayo	4978	4978	40	21	22	2	3	fuerte	exposed	ste_bee	stegastes_beebei	14285	1	8	0,0181	3,0755	1	s	d	f	b	3	hd
malpelo	pared_del_naufrago	4	2015	jp_quimbayo	4978	4978	40	21	22	2	3	fuerte	exposed	par_col	paranthias_colonus	8325	100	10	0,0149	2,8633	1	w	b	l	l	4	pk
malpelo	pared_del_naufrago	4	2015	jp_quimbayo	4978	4978	40	21	22	2	3	fuerte	exposed	suf_ver	sufflamen_verres	13533	1	15	0,0324	2,929	0,963391137	m	d	s	b	5	im
malpelo	pared_del_naufrago	4	2015	jp_quimbayo	4978	4978	40	21	22	2	3	fuerte	exposed	gym_dov	gymnothorax_dovii	13783	1	50	0,0007	3,2179	1	s	n	s	b	6	fc
malpelo	pared_del_naufrago	4	2015	jp_quimbayo	4978	4978	40	21	22	2	3	fuerte	exposed	hol_pas	holacanthus_passer	8294	1	30	0,0271	2,8577	1	m	d	s	b	4	is
malpelo	pared_del_naufrago	4	2015	jp_quimbayo	4978	4978	40	21	22	2	3	fuerte	exposed	pri_lat	prionurus_laticlavius	13417	3	30	0,0267	2,984	0,945179584	m	d	f	b	5	hd
malpelo	pared_del_naufrago	4	2015	jp_quimbayo	4979	4979	40	21	23	2	3	fuerte	exposed	apo_atr	apogon_atradorsatus	25507	200	7	0,0103	3,0749	1	s	n	f	l	2	pk
malpelo	pared_del_naufrago	4	2015	jp_quimbayo	4979	4979	40	21	23	2	3	fuerte	exposed	hol_pas	holacanthus_passer	8294	2	10	0,0271	2,8577	1	m	d	s	b	4	is
malpelo	pared_del_naufrago	4	2015	jp_quimbayo	4979	4979	40	21	23	2	3	fuerte	exposed	par_col	paranthias_colonus	8325	100	8	0,0149	2,8633	1	w	b	l	l	4	pk
malpelo	pared_del_naufrago	4	2015	jp_quimbayo	4979	4979	40	21	23	2	3	fuerte	exposed	ste_arc	stegastes_arcifrons	12510	2	8	0,0181	3,0755	1	s	d	f	b	3	hd
malpelo	pared_del_naufrago	4	2015	jp_quimbayo	4979	4979	40	21	23	2	3	fuerte	exposed	lab_den	labrisomus_dendriticus	25531	1	10	0,0091	3,1806	1	s	d	s	b	3	im
malpelo	pared_del_naufrago	4	2015	jp_quimbayo	4979	4979	40	21	23	2	3	fuerte	exposed	gym_dov	gymnothorax_dovii	13783	1	50	0,0007	3,2179	1	s	n	s	b	6	fc
malpelo	pared_del_naufrago	4	2015	jp_quimbayo	4979	4979	40	21	23	2	3	fuerte	exposed	bod_dip	bodianus_diplotaenia	8270	1	15	0,0446	2,76	1	m	d	s	b	5	im
malpelo	pared_del_naufrago	4	2015	jp_quimbayo	4979	4979	40	21	23	2	3	fuerte	exposed	hol_pas	holacanthus_passer	8294	2	20	0,0271	2,8577	1	m	d	s	b	4	is
malpelo	pared_del_naufrago	4	2015	jp_quimbayo	4979	4979	40	21	23	2	3	fuerte	exposed	pri_lat	prionurus_laticlavius	13417	1	30	0,0267	2,984	0,945179584	m	d	f	b	5	hd
malpelo	pared_del_naufrago	4	2015	jp_quimbayo	4979	4979	40	21	23	2	3	fuerte	exposed	hol_pas	holacanthus_passer	8294	1	20	0,0271	2,8577	1	m	d	s	b	4	is
malpelo	pared_del_naufrago	4	2015	jp_quimbayo	4980	4980	40	21	20,6	2	3	fuerte	exposed	cir_riv	cirrhitus_rivulatus	6408	1	25	0,0276	3	1	m	d	s	b	5	im
malpelo	pared_del_naufrago	4	2015	jp_quimbayo	4980	4980	40	21	20,6	2	3	fuerte	exposed	apo_atr	apogon_atradorsatus	25507	200	7	0,0103	3,0749	1	s	n	f	l	2	pk
malpelo	pared_del_naufrago	4	2015	jp_quimbayo	4980	4980	40	21	20,6	2	3	fuerte	exposed	bod_dip	bodianus_diplotaenia	8270	1	30	0,0446	2,76	1	m	d	s	b	5	im
malpelo	pared_del_naufrago	4	2015	jp_quimbayo	4980	4980	40	21	20,6	2	3	fuerte	exposed	par_col	paranthias_colonus	8325	20	10	0,0149	2,8633	1	w	b	l	l	4	pk
malpelo	pared_del_naufrago	4	2015	jp_quimbayo	4980	4980	40	21	20,6	2	3	fuerte	exposed	tha_luc	thalassoma_lucasanum	13860	8	10	0,0126	2,8783	1	s	d	f	b	3	im
malpelo	pared_del_naufrago	4	2015	jp_quimbayo	4980	4980	40	21	20,6	2	3	fuerte	exposed	ste_arc	stegastes_arcifrons	12510	1	8	0,0181	3,0755	1	s	d	f	b	3	hd
malpelo	pared_del_naufrago	4	2015	jp_quimbayo	4980	4980	40	21	20,6	2	3	fuerte	exposed	ste_arc	stegastes_arcifrons	12510	1	5	0,0181	3,0755	1	s	d	f	b	3	hd
malpelo	pared_del_naufrago	4	2015	jp_quimbayo	4980	4980	40	21	20,6	2	3	fuerte	exposed	suf_ver	sufflamen_verres	13533	1	10	0,0324	2,929	0,963391137	m	d	s	b	5	im
malpelo	pared_del_naufrago	4	2015	jp_quimbayo	4981	4981	40	21	21	2	3	fuerte	exposed	hal_mal	halichoeres_malpelo	13844	4	10	0,016	2,987	1	s	d	f	b	3	im
malpelo	pared_del_naufrago	4	2015	jp_quimbayo	4981	4981	40	21	21	2	3	fuerte	exposed	ser_tic	serranus_tico	ird-5359-g	2	8	0,0079	3,4496	1	m	n	s	b	2	fc
malpelo	pared_del_naufrago	4	2015	jp_quimbayo	4981	4981	40	21	21	2	3	fuerte	exposed	ser_tic	serranus_tico	ird-5359-g	1	8	0,0079	3,4496	1	m	n	s	b	2	fc
malpelo	pared_del_naufrago	4	2015	jp_quimbayo	4981	4981	40	21	21	2	3	fuerte	exposed	myc_olf	mycteroperca_olfax	8204	2	30	0,0061	3,2	1	m	b	s	b	6	im
malpelo	pared_del_naufrago	4	2015	jp_quimbayo	4981	4981	40	21	21	2	3	fuerte	exposed	pri_lat	prionurus_laticlavius	13417	1	25	0,0267	2,984	0,945179584	m	d	f	b	5	hd
malpelo	pared_del_naufrago	4	2015	jp_quimbayo	4981	4981	40	21	21	2	3	fuerte	exposed	tha_luc	thalassoma_lucasanum	13860	10	10	0,0126	2,8783	1	s	d	f	b	3	im
malpelo	pared_del_naufrago	4	2015	jp_quimbayo	4982	4982	40	21	19	2	3	fuerte	exposed	par_col	paranthias_colonus	8325	200	10	0,0149	2,8633	1	w	b	l	l	4	pk
malpelo	pared_del_naufrago	4	2015	jp_quimbayo	4982	4982	40	21	19	2	3	fuerte	exposed	par_col	paranthias_colonus	8325	20	15	0,0149	2,8633	1	w	b	l	l	4	pk
malpelo	pared_del_naufrago	4	2015	jp_quimbayo	4982	4982	40	21	19	2	3	fuerte	exposed	apo_atr	apogon_atradorsatus	25507	200	7	0,0103	3,0749	1	s	n	f	l	2	pk
malpelo	pared_del_naufrago	4	2015	jp_quimbayo	4982	4982	40	21	19	2	3	fuerte	exposed	aro_mel	arothron_meleagris	6401	1	10	0,0634	2,756	1	m	d	s	b	5	im
malpelo	pared_del_naufrago	4	2015	jp_quimbayo	4982	4982	40	21	19	2	3	fuerte	exposed	ste_arc	stegastes_arcifrons	12510	4	8	0,0181	3,0755	1	s	d	f	b	3	hd
malpelo	pared_del_naufrago	4	2015	jp_quimbayo	4982	4982	40	21	19	2	3	fuerte	exposed	suf_ver	sufflamen_verres	13533	2	10	0,0324	2,929	0,963391137	m	d	s	b	5	im
malpelo	pared_del_naufrago	4	2015	jp_quimbayo	4982	4982	40	21	19	2	3	fuerte	exposed	chr_atr	chromis_atrilobata	8279	20	8	0,0052	3,4166	1	s	d	m	h	2	pk
malpelo	pared_del_naufrago	4	2015	jp_quimbayo	4982	4982	40	21	19	2	3	fuerte	exposed	bod_dip	bodianus_diplotaenia	8270	1	10	0,0446	2,76	1	m	d	s	b	5	im
malpelo	pared_del_naufrago	4	2015	jp_quimbayo	4983	4983	40	21	15	2	3	fuerte	exposed	par_col	paranthias_colonus	8325	1	12	0,0149	2,8633	1	w	b	l	l	4	pk
malpelo	pared_del_naufrago	4	2015	jp_quimbayo	4983	4983	40	21	15	2	3	fuerte	exposed	par_col	paranthias_colonus	8325	4	20	0,0149	2,8633	1	w	b	l	l	4	pk
malpelo	pared_del_naufrago	4	2015	jp_quimbayo	4983	4983	40	21	15	2	3	fuerte	exposed	der_der	dermatolepis_dermatolepis	9185	1	40	0,0015	3,551	1	m	d	l	l	6	fc
malpelo	pared_del_naufrago	4	2015	jp_quimbayo	4983	4983	40	21	15	2	3	fuerte	exposed	der_der	dermatolepis_dermatolepis	9185	2	30	0,0015	3,551	1	m	d	l	l	6	fc
malpelo	pared_del_naufrago	4	2015	jp_quimbayo	4983	4983	40	21	15	2	3	fuerte	exposed	der_der	dermatolepis_dermatolepis	9185	1	20	0,0015	3,551	1	m	d	l	l	6	fc
malpelo	pared_del_naufrago	4	2015	jp_quimbayo	4983	4983	40	21	15	2	3	fuerte	exposed	der_der	dermatolepis_dermatolepis	9185	2	5	0,0015	3,551	1	m	d	l	l	6	fc
malpelo	pared_del_naufrago	4	2015	jp_quimbayo	4983	4983	40	21	15	2	3	fuerte	exposed	hol_pas	holacanthus_passer	8294	1	15	0,0271	2,8577	1	m	d	s	b	4	is
malpelo	pared_del_naufrago	4	2015	jp_quimbayo	4983	4983	40	21	15	2	3	fuerte	exposed	hol_pas	holacanthus_passer	8294	2	25	0,0271	2,8577	1	m	d	s	b	4	is
malpelo	pared_del_naufrago	4	2015	jp_quimbayo	4983	4983	40	21	15	2	3	fuerte	exposed	lut_vir	lutjanus_viridis	183	4	20	0,0211	2,9261	1	w	n	l	b	4	fc
malpelo	pared_del_naufrago	4	2015	jp_quimbayo	4983	4983	40	21	15	2	3	fuerte	exposed	lut_vir	lutjanus_viridis	183	4	15	0,0211	2,9261	1	w	n	l	b	4	fc
malpelo	pared_del_naufrago	4	2015	jp_quimbayo	4983	4983	40	21	15	2	3	fuerte	exposed	lut_vir	lutjanus_viridis	183	12	10	0,0211	2,9261	1	w	n	l	b	4	fc
malpelo	pared_del_naufrago	4	2015	jp_quimbayo	4983	4983	40	21	15	2	3	fuerte	exposed	bod_dip	bodianus_diplotaenia	8270	1	15	0,0446	2,76	1	m	d	s	b	5	im
malpelo	pared_del_naufrago	4	2015	jp_quimbayo	4983	4983	40	21	15	2	3	fuerte	exposed	bod_dip	bodianus_diplotaenia	8270	1	20	0,0446	2,76	1	m	d	s	b	5	im
malpelo	pared_del_naufrago	4	2015	jp_quimbayo	4983	4983	40	21	15	2	3	fuerte	exposed	epi_lab	epinephelus_labriformis	8196	1	45	0,0000113	3,035	10	m	n	s	b	5	fc
malpelo	pared_del_naufrago	4	2015	jp_quimbayo	4983	4983	40	21	15	2	3	fuerte	exposed	epi_lab	epinephelus_labriformis	8196	2	35	0,0000113	3,035	10	m	n	s	b	5	fc
malpelo	pared_del_naufrago	4	2015	jp_quimbayo	4983	4983	40	21	15	2	3	fuerte	exposed	epi_lab	epinephelus_labriformis	8196	1	15	0,0000113	3,035	10	m	n	s	b	5	fc
malpelo	pared_del_naufrago	4	2015	jp_quimbayo	4983	4983	40	21	15	2	3	fuerte	exposed	myc_olf	mycteroperca_olfax	8204	1	40	0,0061	3,2	1	m	b	s	b	6	im
malpelo	pared_del_naufrago	4	2015	jp_quimbayo	4983	4983	40	21	15	2	3	fuerte	exposed	apo_atr	apogon_atradorsatus	25507	100	5	0,0103	3,0749	1	s	n	f	l	2	pk
malpelo	pared_del_naufrago	4	2015	jp_quimbayo	4983	4983	40	21	15	2	3	fuerte	exposed	apo_atr	apogon_atradorsatus	25507	20	7	0,0103	3,0749	1	s	n	f	l	2	pk
malpelo	pared_del_naufrago	4	2015	jp_quimbayo	4983	4983	40	21	15	2	3	fuerte	exposed	cir_oxy	cirrhitichthys_oxycephalus	5830	10	5	0,0138	3,1175	1	s	d	s	b	2	im
malpelo	pared_del_naufrago	4	2015	jp_quimbayo	4983	4983	40	21	15	2	3	fuerte	exposed	cir_oxy	cirrhitichthys_oxycephalus	5830	20	7	0,0138	3,1175	1	s	d	s	b	2	im
malpelo	pared_del_naufrago	4	2015	jp_quimbayo	4983	4983	40	21	15	2	3	fuerte	exposed	ste_arc	stegastes_arcifrons	12510	1	5	0,0181	3,0755	1	s	d	f	b	3	hd
malpelo	pared_del_naufrago	4	2015	jp_quimbayo	4983	4983	40	21	15	2	3	fuerte	exposed	ste_arc	stegastes_arcifrons	12510	23	7	0,0181	3,0755	1	s	d	f	b	3	hd
malpelo	pared_del_naufrago	4	2015	jp_quimbayo	4983	4983	40	21	15	2	3	fuerte	exposed	oph_ste	ophioblennius_steindachneri	8300	1	10	0,0115	2,9332	1	s	d	s	b	3	hd
malpelo	pared_del_naufrago	4	2015	jp_quimbayo	4983	4983	40	21	15	2	3	fuerte	exposed	gym_dov	gymnothorax_dovii	13783	1	60	0,0007	3,2179	1	s	n	s	b	6	fc
malpelo	pared_del_naufrago	4	2015	jp_quimbayo	4983	4983	40	21	15	2	3	fuerte	exposed	gym_dov	gymnothorax_dovii	13783	1	70	0,0007	3,2179	1	s	n	s	b	6	fc
malpelo	pared_del_naufrago	4	2015	jp_quimbayo	4983	4983	40	21	15	2	3	fuerte	exposed	ser_riv	seriola_rivoliana	1007	3	45	0,0359	2,801	0,903342367	w	b	f	h	6	fc
malpelo	pared_del_naufrago	4	2015	jp_quimbayo	4984	4984	40	21	14	2	3	fuerte	exposed	joh_nig	johnrandallia_nigrirostris	12310	12	12	0,000033	2,9838	10	m	d	m	b	4	im
malpelo	pared_del_naufrago	4	2015	jp_quimbayo	4984	4984	40	21	14	2	3	fuerte	exposed	joh_nig	johnrandallia_nigrirostris	12310	1	15	0,000033	2,9838	10	m	d	m	b	4	im
malpelo	pared_del_naufrago	4	2015	jp_quimbayo	4984	4984	40	21	14	2	3	fuerte	exposed	par_col	paranthias_colonus	8325	10	20	0,0149	2,8633	1	w	b	l	l	4	pk
malpelo	pared_del_naufrago	4	2015	jp_quimbayo	4984	4984	40	21	14	2	3	fuerte	exposed	par_col	paranthias_colonus	8325	15	20	0,0149	2,8633	1	w	b	l	l	4	pk
malpelo	pared_del_naufrago	4	2015	jp_quimbayo	4984	4984	40	21	14	2	3	fuerte	exposed	mul_den	mulloidichthys_dentatus	3591	9	38	0,000558727	2,3772	9,09090909	m	d	l	b	4	im
malpelo	pared_del_naufrago	4	2015	jp_quimbayo	4984	4984	40	21	14	2	3	fuerte	exposed	suf_ver	sufflamen_verres	13533	1	20	0,0324	2,929	0,963391137	m	d	s	b	5	im
malpelo	pared_del_naufrago	4	2015	jp_quimbayo	4984	4984	40	21	14	2	3	fuerte	exposed	suf_ver	sufflamen_verres	13533	2	10	0,0324	2,929	0,963391137	m	d	s	b	5	im
malpelo	pared_del_naufrago	4	2015	jp_quimbayo	4984	4984	40	21	14	2	3	fuerte	exposed	epi_lab	epinephelus_labriformis	8196	1	30	0,0000113	3,035	10	m	n	s	b	5	fc
malpelo	pared_del_naufrago	4	2015	jp_quimbayo	4984	4984	40	21	14	2	3	fuerte	exposed	epi_lab	epinephelus_labriformis	8196	2	40	0,0000113	3,035	10	m	n	s	b	5	fc
malpelo	pared_del_naufrago	4	2015	jp_quimbayo	4984	4984	40	21	14	2	3	fuerte	exposed	aro_mel	arothron_meleagris	6401	1	25	0,0634	2,756	1	m	d	s	b	5	im
malpelo	pared_del_naufrago	4	2015	jp_quimbayo	4984	4984	40	21	14	2	3	fuerte	exposed	par_col	paranthias_colonus	8325	4	25	0,0149	2,8633	1	w	b	l	l	4	pk
malpelo	pared_del_naufrago	4	2015	jp_quimbayo	4984	4984	40	21	14	2	3	fuerte	exposed	par_col	paranthias_colonus	8325	100	15	0,0149	2,8633	1	w	b	l	l	4	pk
malpelo	pared_del_naufrago	4	2015	jp_quimbayo	4984	4984	40	21	14	2	3	fuerte	exposed	chr_atr	chromis_atrilobata	8279	10	7	0,0052	3,4166	1	s	d	m	h	2	pk
malpelo	pared_del_naufrago	4	2015	jp_quimbayo	4984	4984	40	21	14	2	3	fuerte	exposed	tha_luc	thalassoma_lucasanum	13860	10	10	0,0126	2,8783	1	s	d	f	b	3	im
malpelo	pared_del_naufrago	4	2015	jp_quimbayo	4984	4984	40	21	14	2	3	fuerte	exposed	ste_arc	stegastes_arcifrons	12510	10	5	0,0181	3,0755	1	s	d	f	b	3	hd
malpelo	pared_del_naufrago	4	2015	jp_quimbayo	4984	4984	40	21	14	2	3	fuerte	exposed	ste_arc	stegastes_arcifrons	12510	7	8	0,0181	3,0755	1	s	d	f	b	3	hd
malpelo	pared_del_naufrago	4	2015	jp_quimbayo	4984	4984	40	21	14	2	3	fuerte	exposed	bod_dip	bodianus_diplotaenia	8270	1	3	0,0446	2,76	1	m	d	s	b	5	im
malpelo	pared_del_naufrago	4	2015	jp_quimbayo	4984	4984	40	21	14	2	3	fuerte	exposed	bod_dip	bodianus_diplotaenia	8270	2	7	0,0446	2,76	1	m	d	s	b	5	im
malpelo	pared_del_naufrago	4	2015	jp_quimbayo	4984	4984	40	21	14	2	3	fuerte	exposed	hal_dis	halichoeres_discolor	46582	1	10	0,016	2,987	1	s	d	f	b	3	im
malpelo	pared_del_naufrago	4	2015	jp_quimbayo	4984	4984	40	21	14	2	3	fuerte	exposed	pri_lat	prionurus_laticlavius	13417	1	30	0,0267	2,984	0,945179584	m	d	f	b	5	hd
malpelo	pared_del_naufrago	4	2015	jp_quimbayo	4984	4984	40	21	14	2	3	fuerte	exposed	ste_bee	stegastes_beebei	14285	2	15	0,0181	3,0755	1	s	d	f	b	3	hd
malpelo	pared_del_naufrago	4	2015	jp_quimbayo	4984	4984	40	21	14	2	3	fuerte	exposed	lab_den	labrisomus_dendriticus	25531	1	7	0,0091	3,1806	1	s	d	s	b	3	im
malpelo	pared_del_naufrago	4	2015	jp_quimbayo	4984	4984	40	21	14	2	3	fuerte	exposed	lab_den	labrisomus_dendriticus	25531	2	12	0,0091	3,1806	1	s	d	s	b	3	im
malpelo	pared_del_naufrago	4	2015	jp_quimbayo	4984	4984	40	21	14	2	3	fuerte	exposed	apo_atr	apogon_atradorsatus	25507	30	7	0,0103	3,0749	1	s	n	f	l	2	pk
malpelo	pared_del_naufrago	4	2015	jp_quimbayo	4984	4984	40	21	14	2	3	fuerte	exposed	apo_atr	apogon_atradorsatus	25507	70	8	0,0103	3,0749	1	s	n	f	l	2	pk
malpelo	pared_del_naufrago	4	2015	jp_quimbayo	4984	4984	40	21	14	2	3	fuerte	exposed	apo_atr	apogon_atradorsatus	25507	50	5	0,0103	3,0749	1	s	n	f	l	2	pk
malpelo	pared_del_naufrago	4	2015	jp_quimbayo	4984	4984	40	21	14	2	3	fuerte	exposed	cir_oxy	cirrhitichthys_oxycephalus	5830	10	7	0,0138	3,1175	1	s	d	s	b	2	im
malpelo	pared_del_naufrago	4	2015	jp_quimbayo	4984	4984	40	21	14	2	3	fuerte	exposed	myr_lei	myripristis_leiognathus	13752	3	10	0,0053	3,6134	1	m	n	m	b	3	pk
malpelo	pared_del_naufrago	4	2015	jp_quimbayo	4984	4984	40	21	14	2	3	fuerte	exposed	gym_dov	gymnothorax_dovii	13783	1	70	0,0007	3,2179	1	s	n	s	b	6	fc
malpelo	pared_del_naufrago	4	2015	jp_quimbayo	4984	4984	40	21	14	2	3	fuerte	exposed	hol_pas	holacanthus_passer	8294	1	7	0,0271	2,8577	1	m	d	s	b	4	is
malpelo	pared_del_naufrago	4	2015	jp_quimbayo	4984	4984	40	21	14	2	3	fuerte	exposed	hol_pas	holacanthus_passer	8294	1	15	0,0271	2,8577	1	m	d	s	b	4	is
malpelo	pared_del_naufrago	4	2015	jp_quimbayo	4984	4984	40	21	14	2	3	fuerte	exposed	oph_ste	ophioblennius_steindachneri	8300	1	7	0,0115	2,9332	1	s	d	s	b	3	hd
malpelo	pared_del_naufrago	4	2015	jp_quimbayo	4984	4984	40	21	14	2	3	fuerte	exposed	lut_vir	lutjanus_viridis	183	3	12	0,0211	2,9261	1	w	n	l	b	4	fc
malpelo	pared_del_naufrago	4	2015	jp_quimbayo	4984	4984	40	21	14	2	3	fuerte	exposed	lut_vir	lutjanus_viridis	183	1	10	0,0211	2,9261	1	w	n	l	b	4	fc
malpelo	pared_del_naufrago	4	2015	jp_quimbayo	4984	4984	40	21	14	2	3	fuerte	exposed	lut_vir	lutjanus_viridis	183	4	15	0,0211	2,9261	1	w	n	l	b	4	fc
malpelo	pared_del_naufrago	4	2015	jp_quimbayo	4985	4985	40	21	12	2	3	fuerte	exposed	hol_pas	holacanthus_passer	8294	2	15	0,0271	2,8577	1	m	d	s	b	4	is
malpelo	pared_del_naufrago	4	2015	jp_quimbayo	4985	4985	40	21	12	2	3	fuerte	exposed	lut_vir	lutjanus_viridis	183	2	10	0,0211	2,9261	1	w	n	l	b	4	fc
malpelo	pared_del_naufrago	4	2015	jp_quimbayo	4985	4985	40	21	12	2	3	fuerte	exposed	lut_vir	lutjanus_viridis	183	4	12	0,0211	2,9261	1	w	n	l	b	4	fc
malpelo	pared_del_naufrago	4	2015	jp_quimbayo	4985	4985	40	21	12	2	3	fuerte	exposed	can_dum	cantherhines_dumerilii	5836	1	37	0,000124825	2,6534	10	m	d	p	b	4	im
malpelo	pared_del_naufrago	4	2015	jp_quimbayo	4985	4985	40	21	12	2	3	fuerte	exposed	suf_ver	sufflamen_verres	13533	1	25	0,0324	2,929	0,963391137	m	d	s	b	5	im
malpelo	pared_del_naufrago	4	2015	jp_quimbayo	4985	4985	40	21	12	2	3	fuerte	exposed	par_col	paranthias_colonus	8325	100	20	0,0149	2,8633	1	w	b	l	l	4	pk
malpelo	pared_del_naufrago	4	2015	jp_quimbayo	4985	4985	40	21	12	2	3	fuerte	exposed	zan_cor	zanclus_cornutus	5950	1	12	0,0147	3,37	0,980392157	m	d	f	b	3	om
malpelo	pared_del_naufrago	4	2015	jp_quimbayo	4985	4985	40	21	12	2	3	fuerte	exposed	epi_lab	epinephelus_labriformis	8196	1	40	0,0000113	3,035	10	m	n	s	b	5	fc
malpelo	pared_del_naufrago	4	2015	jp_quimbayo	4985	4985	40	21	12	2	3	fuerte	exposed	ser_riv	seriola_rivoliana	1007	1	40	0,0359	2,801	0,903342367	w	b	f	h	6	fc
malpelo	pared_del_naufrago	4	2015	jp_quimbayo	4985	4985	40	21	12	2	3	fuerte	exposed	hop_gue	hoplopagrus_guentherii	1393	1	50	0,0093	2,88	0,977517107	m	n	s	b	6	im
malpelo	pared_del_naufrago	4	2015	jp_quimbayo	4985	4985	40	21	12	2	3	fuerte	exposed	car_mel	caranx_melampygus	1906	5	40	0,0187	2,9	1	w	b	f	h	6	fc
malpelo	pared_del_naufrago	4	2015	jp_quimbayo	4985	4985	40	21	12	2	3	fuerte	exposed	cir_oxy	cirrhitichthys_oxycephalus	5830	40	5	0,0138	3,1175	1	s	d	s	b	2	im
malpelo	pared_del_naufrago	4	2015	jp_quimbayo	4985	4985	40	21	12	2	3	fuerte	exposed	cir_oxy	cirrhitichthys_oxycephalus	5830	60	10	0,0138	3,1175	1	s	d	s	b	2	im
malpelo	pared_del_naufrago	4	2015	jp_quimbayo	4985	4985	40	21	12	2	3	fuerte	exposed	oph_ste	ophioblennius_steindachneri	8300	2	10	0,0115	2,9332	1	s	d	s	b	3	hd
malpelo	pared_del_naufrago	4	2015	jp_quimbayo	4985	4985	40	21	12	2	3	fuerte	exposed	apo_atr	apogon_atradorsatus	25507	40	5	0,0103	3,0749	1	s	n	f	l	2	pk
malpelo	pared_del_naufrago	4	2015	jp_quimbayo	4985	4985	40	21	12	2	3	fuerte	exposed	apo_atr	apogon_atradorsatus	25507	30	7	0,0103	3,0749	1	s	n	f	l	2	pk
malpelo	bajo_del_junior	4	2015	jp_quimbayo	4986	4986	40	21	20	2	3	fuerte	exposed	lut_vir	lutjanus_viridis	183	10	25	0,0211	2,9261	1	w	n	l	b	4	fc
malpelo	bajo_del_junior	4	2015	jp_quimbayo	4986	4986	40	21	20	2	3	fuerte	exposed	lut_vir	lutjanus_viridis	183	40	30	0,0211	2,9261	1	w	n	l	b	4	fc
malpelo	bajo_del_junior	4	2015	jp_quimbayo	4986	4986	40	21	20	2	3	fuerte	exposed	lut_vir	lutjanus_viridis	183	20	30	0,0211	2,9261	1	w	n	l	b	4	fc
malpelo	bajo_del_junior	4	2015	jp_quimbayo	4986	4986	40	21	20	2	3	fuerte	exposed	ser_riv	seriola_rivoliana	1007	1	40	0,0359	2,801	0,903342367	w	b	f	h	6	fc
malpelo	bajo_del_junior	4	2015	jp_quimbayo	4986	4986	40	21	20	2	3	fuerte	exposed	der_der	dermatolepis_dermatolepis	9185	3	40	0,0015	3,551	1	m	d	l	l	6	fc
malpelo	bajo_del_junior	4	2015	jp_quimbayo	4986	4986	40	21	20	2	3	fuerte	exposed	der_der	dermatolepis_dermatolepis	9185	20	45	0,0015	3,551	1	m	d	l	l	6	fc
malpelo	bajo_del_junior	4	2015	jp_quimbayo	4986	4986	40	21	20	2	3	fuerte	exposed	aul_chi	aulostomus_chinensis	1309	1	50	0,0002	3,514	1	m	d	s	l	5	fc
malpelo	bajo_del_junior	4	2015	jp_quimbayo	4986	4986	40	21	20	2	3	fuerte	exposed	lut_arg	lutjanus_argentiventris	1408	5	40	0,026	2,9	0,836820084	w	n	f	b	5	im
malpelo	bajo_del_junior	4	2015	jp_quimbayo	4986	4986	40	21	20	2	3	fuerte	exposed	mul_den	mulloidichthys_dentatus	3591	12	38	0,000558727	2,3772	9,09090909	m	d	l	b	4	im
malpelo	bajo_del_junior	4	2015	jp_quimbayo	4986	4986	40	21	20	2	3	fuerte	exposed	myc_olf	mycteroperca_olfax	8204	1	60	0,0061	3,2	1	m	b	s	b	6	im
malpelo	bajo_del_junior	4	2015	jp_quimbayo	4986	4986	40	21	20	2	3	fuerte	exposed	par_col	paranthias_colonus	8325	100	20	0,0149	2,8633	1	w	b	l	l	4	pk
malpelo	bajo_del_junior	4	2015	jp_quimbayo	4986	4986	40	21	20	2	3	fuerte	exposed	par_col	paranthias_colonus	8325	10	25	0,0149	2,8633	1	w	b	l	l	4	pk
malpelo	bajo_del_junior	4	2015	jp_quimbayo	4986	4986	40	21	20	2	3	fuerte	exposed	par_col	paranthias_colonus	8325	40	15	0,0149	2,8633	1	w	b	l	l	4	pk
malpelo	bajo_del_junior	4	2015	jp_quimbayo	4986	4986	40	21	20	2	3	fuerte	exposed	ale_cil	alectis_ciliaris	988	1	35	0,0786	2,58	0,894454383	w	b	f	h	6	fc
malpelo	bajo_del_junior	4	2015	jp_quimbayo	4986	4986	40	21	20	2	3	fuerte	exposed	cir_riv	cirrhitus_rivulatus	6408	1	40	0,0276	3	1	m	d	s	b	5	im
malpelo	bajo_del_junior	4	2015	jp_quimbayo	4986	4986	40	21	20	2	3	fuerte	exposed	cir_riv	cirrhitus_rivulatus	6408	1	35	0,0276	3	1	m	d	s	b	5	im
malpelo	bajo_del_junior	4	2015	jp_quimbayo	4986	4986	40	21	20	2	3	fuerte	exposed	bod_dip	bodianus_diplotaenia	8270	1	45	0,0446	2,76	1	m	d	s	b	5	im
malpelo	bajo_del_junior	4	2015	jp_quimbayo	4986	4986	40	21	20	2	3	fuerte	exposed	tha_luc	thalassoma_lucasanum	13860	10	12	0,0126	2,8783	1	s	d	f	b	3	im
malpelo	bajo_del_junior	4	2015	jp_quimbayo	4986	4986	40	21	20	2	3	fuerte	exposed	tha_luc	thalassoma_lucasanum	13860	5	12	0,0126	2,8783	1	s	d	f	b	3	im
malpelo	bajo_del_junior	4	2015	jp_quimbayo	4986	4986	40	21	20	2	3	fuerte	exposed	tha_luc	thalassoma_lucasanum	13860	40	5	0,0126	2,8783	1	s	d	f	b	3	im
malpelo	bajo_del_junior	4	2015	jp_quimbayo	4986	4986	40	21	20	2	3	fuerte	exposed	aro_mel	arothron_meleagris	6401	1	27	0,0634	2,756	1	m	d	s	b	5	im
malpelo	bajo_del_junior	4	2015	jp_quimbayo	4986	4986	40	21	20	2	3	fuerte	exposed	lab_den	labrisomus_dendriticus	25531	2	12	0,0091	3,1806	1	s	d	s	b	3	im
malpelo	bajo_del_junior	4	2015	jp_quimbayo	4986	4986	40	21	20	2	3	fuerte	exposed	oph_ste	ophioblennius_steindachneri	8300	1	15	0,0115	2,9332	1	s	d	s	b	3	hd
malpelo	bajo_del_junior	4	2015	jp_quimbayo	4986	4986	40	21	20	2	3	fuerte	exposed	oph_ste	ophioblennius_steindachneri	8300	1	12	0,0115	2,9332	1	s	d	s	b	3	hd
malpelo	bajo_del_junior	4	2015	jp_quimbayo	4986	4986	40	21	20	2	3	fuerte	exposed	ste_arc	stegastes_arcifrons	12510	7	12	0,0181	3,0755	1	s	d	f	b	3	hd
malpelo	bajo_del_junior	4	2015	jp_quimbayo	4986	4986	40	21	20	2	3	fuerte	exposed	ste_arc	stegastes_arcifrons	12510	10	10	0,0181	3,0755	1	s	d	f	b	3	hd
malpelo	bajo_del_junior	4	2015	jp_quimbayo	4986	4986	40	21	20	2	3	fuerte	exposed	axo_rub	axoclinus_rubinoffi	46602	2	2	0,00000953	2,9895	10	s	d	s	b	1	im
malpelo	bajo_del_junior	4	2015	jp_quimbayo	4986	4986	40	21	20	2	3	fuerte	exposed	axo_rub	axoclinus_rubinoffi	46602	3	3	0,00000953	2,9895	10	s	d	s	b	1	im
malpelo	bajo_del_junior	4	2015	jp_quimbayo	4986	4986	40	21	20	2	3	fuerte	exposed	axo_rub	axoclinus_rubinoffi	46602	1	3	0,00000953	2,9895	10	s	d	s	b	1	im
malpelo	bajo_del_junior	4	2015	jp_quimbayo	4986	4986	40	21	20	2	3	fuerte	exposed	gym_dov	gymnothorax_dovii	13783	2	60	0,0007	3,2179	1	s	n	s	b	6	fc
malpelo	bajo_del_junior	4	2015	jp_quimbayo	4986	4986	40	21	20	2	3	fuerte	exposed	gym_dov	gymnothorax_dovii	13783	1	80	0,0007	3,2179	1	s	n	s	b	6	fc
malpelo	bajo_del_junior	4	2015	jp_quimbayo	4986	4986	40	21	20	2	3	fuerte	exposed	epi_lab	epinephelus_labriformis	8196	1	37	0,0000113	3,035	10	m	n	s	b	5	fc
malpelo	bajo_del_junior	4	2015	jp_quimbayo	4986	4986	40	21	20	2	3	fuerte	exposed	cir_oxy	cirrhitichthys_oxycephalus	5830	100	5	0,0138	3,1175	1	s	d	s	b	2	im
malpelo	bajo_del_junior	4	2015	jp_quimbayo	4986	4986	40	21	20	2	3	fuerte	exposed	hol_pas	holacanthus_passer	8294	1	3	0,0271	2,8577	1	m	d	s	b	4	is
malpelo	bajo_del_junior	4	2015	jp_quimbayo	4986	4986	40	21	20	2	3	fuerte	exposed	hol_pas	holacanthus_passer	8294	3	30	0,0271	2,8577	1	m	d	s	b	4	is
malpelo	bajo_del_junior	4	2015	jp_quimbayo	4986	4986	40	21	20	2	3	fuerte	exposed	apo_atr	apogon_atradorsatus	25507	30	8	0,0103	3,0749	1	s	n	f	l	2	pk
malpelo	bajo_del_junior	4	2015	jp_quimbayo	4987	4987	40	21	14,5	2	3	fuerte	exposed	par_col	paranthias_colonus	8325	40	25	0,0149	2,8633	1	w	b	l	l	4	pk
malpelo	bajo_del_junior	4	2015	jp_quimbayo	4987	4987	40	21	14,5	2	3	fuerte	exposed	suf_ver	sufflamen_verres	13533	1	20	0,0324	2,929	0,963391137	m	d	s	b	5	im
malpelo	bajo_del_junior	4	2015	jp_quimbayo	4987	4987	40	21	14,5	2	3	fuerte	exposed	suf_ver	sufflamen_verres	13533	1	30	0,0324	2,929	0,963391137	m	d	s	b	5	im
malpelo	bajo_del_junior	4	2015	jp_quimbayo	4987	4987	40	21	14,5	2	3	fuerte	exposed	hol_pas	holacanthus_passer	8294	2	25	0,0271	2,8577	1	m	d	s	b	4	is
malpelo	bajo_del_junior	4	2015	jp_quimbayo	4987	4987	40	21	14,5	2	3	fuerte	exposed	lut_vir	lutjanus_viridis	183	25	20	0,0211	2,9261	1	w	n	l	b	4	fc
malpelo	bajo_del_junior	4	2015	jp_quimbayo	4987	4987	40	21	14,5	2	3	fuerte	exposed	lut_vir	lutjanus_viridis	183	37	30	0,0211	2,9261	1	w	n	l	b	4	fc
malpelo	bajo_del_junior	4	2015	jp_quimbayo	4987	4987	40	21	14,5	2	3	fuerte	exposed	lut_vir	lutjanus_viridis	183	31	30	0,0211	2,9261	1	w	n	l	b	4	fc
malpelo	bajo_del_junior	4	2015	jp_quimbayo	4987	4987	40	21	14,5	2	3	fuerte	exposed	lut_ine	lutjanus_inermis	153	50	35	0,0235	2,74	1	w	n	f	b	4	pk
malpelo	bajo_del_junior	4	2015	jp_quimbayo	4987	4987	40	21	14,5	2	3	fuerte	exposed	lut_arg	lutjanus_argentiventris	1408	12	45	0,026	2,9	0,836820084	w	n	f	b	5	im
malpelo	bajo_del_junior	4	2015	jp_quimbayo	4987	4987	40	21	14,5	2	3	fuerte	exposed	bod_dip	bodianus_diplotaenia	8270	1	40	0,0446	2,76	1	m	d	s	b	5	im
malpelo	bajo_del_junior	4	2015	jp_quimbayo	4987	4987	40	21	14,5	2	3	fuerte	exposed	cir_riv	cirrhitus_rivulatus	6408	1	37	0,0276	3	1	m	d	s	b	5	im
malpelo	bajo_del_junior	4	2015	jp_quimbayo	4987	4987	40	21	14,5	2	3	fuerte	exposed	mic_dor	microspathodon_dorsalis	12455	1	20	0,0000198	3,0825	9,32835821	s	d	s	b	4	im
malpelo	bajo_del_junior	4	2015	jp_quimbayo	4987	4987	40	21	14,5	2	3	fuerte	exposed	tha_luc	thalassoma_lucasanum	13860	35	12	0,0126	2,8783	1	s	d	f	b	3	im
malpelo	bajo_del_junior	4	2015	jp_quimbayo	4987	4987	40	21	14,5	2	3	fuerte	exposed	tha_luc	thalassoma_lucasanum	13860	12	10	0,0126	2,8783	1	s	d	f	b	3	im
malpelo	bajo_del_junior	4	2015	jp_quimbayo	4987	4987	40	21	14,5	2	3	fuerte	exposed	cir_oxy	cirrhitichthys_oxycephalus	5830	3	10	0,0138	3,1175	1	s	d	s	b	2	im
malpelo	bajo_del_junior	4	2015	jp_quimbayo	4987	4987	40	21	14,5	2	3	fuerte	exposed	cir_oxy	cirrhitichthys_oxycephalus	5830	73	7	0,0138	3,1175	1	s	d	s	b	2	im
malpelo	bajo_del_junior	4	2015	jp_quimbayo	4987	4987	40	21	14,5	2	3	fuerte	exposed	cir_oxy	cirrhitichthys_oxycephalus	5830	50	5	0,0138	3,1175	1	s	d	s	b	2	im
malpelo	bajo_del_junior	4	2015	jp_quimbayo	4987	4987	40	21	14,5	2	3	fuerte	exposed	ste_arc	stegastes_arcifrons	12510	10	15	0,0181	3,0755	1	s	d	f	b	3	hd
malpelo	bajo_del_junior	4	2015	jp_quimbayo	4987	4987	40	21	14,5	2	3	fuerte	exposed	hol_pas	holacanthus_passer	8294	1	25	0,0271	2,8577	1	m	d	s	b	4	is
malpelo	bajo_del_junior	4	2015	jp_quimbayo	4987	4987	40	21	14,5	2	3	fuerte	exposed	aro_mel	arothron_meleagris	6401	1	20	0,0634	2,756	1	m	d	s	b	5	im
malpelo	bajo_del_junior	4	2015	jp_quimbayo	4987	4987	40	21	14,5	2	3	fuerte	exposed	dio_hys	diodon_hystrix	1022	1	50	0,002819681	2,2763	10	m	b	s	b	5	im
malpelo	bajo_del_junior	4	2015	jp_quimbayo	4987	4987	40	21	14,5	2	3	fuerte	exposed	aro_his	arothron_hispidus	5425	1	35	0,0634	2,756	1	m	d	s	b	5	im
malpelo	bajo_del_junior	4	2015	jp_quimbayo	4987	4987	40	21	14,5	2	3	fuerte	exposed	lab_den	labrisomus_dendriticus	25531	1	10	0,0091	3,1806	1	s	d	s	b	3	im
malpelo	bajo_del_junior	4	2015	jp_quimbayo	4987	4987	40	21	14,5	2	3	fuerte	exposed	cir_riv	cirrhitus_rivulatus	6408	1	20	0,0276	3	1	m	d	s	b	5	im
malpelo	bajo_del_junior	4	2015	jp_quimbayo	4987	4987	40	21	14,5	2	3	fuerte	exposed	axo_rub	axoclinus_rubinoffi	46602	2	3,5	0,00000953	2,9895	10	s	d	s	b	1	im
malpelo	bajo_del_junior	4	2015	jp_quimbayo	4987	4987	40	21	14,5	2	3	fuerte	exposed	axo_rub	axoclinus_rubinoffi	46602	1	3,5	0,00000953	2,9895	10	s	d	s	b	1	im
malpelo	bajo_del_junior	4	2015	jp_quimbayo	4987	4987	40	21	14,5	2	3	fuerte	exposed	lut_jor	lutjanus_jordani	155	4	20	0,0211	2,9261	1	w	n	f	b	5	fc
malpelo	bajo_del_junior	4	2015	jp_quimbayo	4987	4987	40	21	14,5	2	3	fuerte	exposed	myr_ber	myripristis_berndti	4910	1	20	0,0053	3,6134	1	m	n	f	l	4	pk
malpelo	bajo_del_junior	4	2015	jp_quimbayo	4988	4988	40	21	19	2	3	fuerte	exposed	lut_vir	lutjanus_viridis	183	60	30	0,0211	2,9261	1	w	n	l	b	4	fc
malpelo	bajo_del_junior	4	2015	jp_quimbayo	4988	4988	40	21	19	2	3	fuerte	exposed	myc_olf	mycteroperca_olfax	8204	1	45	0,0061	3,2	1	m	b	s	b	6	im
malpelo	bajo_del_junior	4	2015	jp_quimbayo	4988	4988	40	21	19	2	3	fuerte	exposed	lut_arg	lutjanus_argentiventris	1408	10	20	0,026	2,9	0,836820084	w	n	f	b	5	im
malpelo	bajo_del_junior	4	2015	jp_quimbayo	4988	4988	40	21	19	2	3	fuerte	exposed	lut_vir	lutjanus_viridis	183	30	30	0,0211	2,9261	1	w	n	l	b	4	fc
malpelo	bajo_del_junior	4	2015	jp_quimbayo	4988	4988	40	21	19	2	3	fuerte	exposed	lut_jor	lutjanus_jordani	155	30	40	0,0211	2,9261	1	w	n	f	b	5	fc
malpelo	bajo_del_junior	4	2015	jp_quimbayo	4988	4988	40	21	19	2	3	fuerte	exposed	mul_den	mulloidichthys_dentatus	3591	4	38	0,000558727	2,3772	9,09090909	m	d	l	b	4	im
malpelo	bajo_del_junior	4	2015	jp_quimbayo	4988	4988	40	21	19	2	3	fuerte	exposed	par_col	paranthias_colonus	8325	10	10	0,0149	2,8633	1	w	b	l	l	4	pk
malpelo	bajo_del_junior	4	2015	jp_quimbayo	4988	4988	40	21	19	2	3	fuerte	exposed	par_col	paranthias_colonus	8325	40	20	0,0149	2,8633	1	w	b	l	l	4	pk
malpelo	bajo_del_junior	4	2015	jp_quimbayo	4988	4988	40	21	19	2	3	fuerte	exposed	der_der	dermatolepis_dermatolepis	9185	30	20	0,0015	3,551	1	m	d	l	l	6	fc
malpelo	bajo_del_junior	4	2015	jp_quimbayo	4988	4988	40	21	19	2	3	fuerte	exposed	hol_pas	holacanthus_passer	8294	1	25	0,0271	2,8577	1	m	d	s	b	4	is
malpelo	bajo_del_junior	4	2015	jp_quimbayo	4988	4988	40	21	19	2	3	fuerte	exposed	aro_mel	arothron_meleagris	6401	1	30	0,0634	2,756	1	m	d	s	b	5	im
malpelo	bajo_del_junior	4	2015	jp_quimbayo	4988	4988	40	21	19	2	3	fuerte	exposed	joh_nig	johnrandallia_nigrirostris	12310	10	12	0,000033	2,9838	10	m	d	m	b	4	im
malpelo	bajo_del_junior	4	2015	jp_quimbayo	4988	4988	40	21	19	2	3	fuerte	exposed	tha_luc	thalassoma_lucasanum	13860	12	12	0,0126	2,8783	1	s	d	f	b	3	im
malpelo	bajo_del_junior	4	2015	jp_quimbayo	4988	4988	40	21	19	2	3	fuerte	exposed	tha_luc	thalassoma_lucasanum	13860	10	7	0,0126	2,8783	1	s	d	f	b	3	im
malpelo	bajo_del_junior	4	2015	jp_quimbayo	4988	4988	40	21	19	2	3	fuerte	exposed	suf_ver	sufflamen_verres	13533	1	20	0,0324	2,929	0,963391137	m	d	s	b	5	im
malpelo	bajo_del_junior	4	2015	jp_quimbayo	4988	4988	40	21	19	2	3	fuerte	exposed	suf_ver	sufflamen_verres	13533	1	30	0,0324	2,929	0,963391137	m	d	s	b	5	im
malpelo	bajo_del_junior	4	2015	jp_quimbayo	4988	4988	40	21	19	2	3	fuerte	exposed	chr_atr	chromis_atrilobata	8279	40	10	0,0052	3,4166	1	s	d	m	h	2	pk
malpelo	bajo_del_junior	4	2015	jp_quimbayo	4988	4988	40	21	19	2	3	fuerte	exposed	ste_arc	stegastes_arcifrons	12510	10	12	0,0181	3,0755	1	s	d	f	b	3	hd
malpelo	bajo_del_junior	4	2015	jp_quimbayo	4988	4988	40	21	19	2	3	fuerte	exposed	ste_arc	stegastes_arcifrons	12510	12	4	0,0181	3,0755	1	s	d	f	b	3	hd
malpelo	bajo_del_junior	4	2015	jp_quimbayo	4988	4988	40	21	19	2	3	fuerte	exposed	oph_ste	ophioblennius_steindachneri	8300	1	12	0,0115	2,9332	1	s	d	s	b	3	hd
malpelo	bajo_del_junior	4	2015	jp_quimbayo	4988	4988	40	21	19	2	3	fuerte	exposed	oph_ste	ophioblennius_steindachneri	8300	2	15	0,0115	2,9332	1	s	d	s	b	3	hd
malpelo	bajo_del_junior	4	2015	jp_quimbayo	4988	4988	40	21	19	2	3	fuerte	exposed	axo_rub	axoclinus_rubinoffi	46602	3	3	0,00000953	2,9895	10	s	d	s	b	1	im
malpelo	bajo_del_junior	4	2015	jp_quimbayo	4988	4988	40	21	19	2	3	fuerte	exposed	cir_oxy	cirrhitichthys_oxycephalus	5830	5	10	0,0138	3,1175	1	s	d	s	b	2	im
malpelo	bajo_del_junior	4	2015	jp_quimbayo	4988	4988	40	21	19	2	3	fuerte	exposed	lep_bim	lepidonectes_bimaculata	46616	1	4	0,00000953	2,9895	10	s	d	s	b	1	im
malpelo	bajo_del_junior	4	2015	jp_quimbayo	4988	4988	40	21	19	2	3	fuerte	exposed	lab_den	labrisomus_dendriticus	25531	1	10	0,0091	3,1806	1	s	d	s	b	3	im
malpelo	bajo_del_junior	4	2015	jp_quimbayo	4988	4988	40	21	19	2	3	fuerte	exposed	lab_den	labrisomus_dendriticus	25531	1	12	0,0091	3,1806	1	s	d	s	b	3	im
malpelo	bajo_del_junior	4	2015	jp_quimbayo	4988	4988	40	21	19	2	3	fuerte	exposed	apo_atr	apogon_atradorsatus	25507	30	8	0,0103	3,0749	1	s	n	f	l	2	pk
malpelo	bajo_del_junior	4	2015	jp_quimbayo	4988	4988	40	21	19	2	3	fuerte	exposed	apo_atr	apogon_atradorsatus	25507	15	5	0,0103	3,0749	1	s	n	f	l	2	pk
malpelo	bajo_del_junior	4	2015	jp_quimbayo	4988	4988	40	21	19	2	3	fuerte	exposed	gym_dov	gymnothorax_dovii	13783	1	90	0,0007	3,2179	1	s	n	s	b	6	fc
malpelo	bajo_del_junior	4	2015	jp_quimbayo	4989	4989	40	21	21	2	3	fuerte	exposed	hol_pas	holacanthus_passer	8294	1	35	0,0271	2,8577	1	m	d	s	b	4	is
malpelo	bajo_del_junior	4	2015	jp_quimbayo	4989	4989	40	21	21	2	3	fuerte	exposed	bod_dip	bodianus_diplotaenia	8270	1	45	0,0446	2,76	1	m	d	s	b	5	im
malpelo	bajo_del_junior	4	2015	jp_quimbayo	4989	4989	40	21	21	2	3	fuerte	exposed	lut_jor	lutjanus_jordani	155	70	30	0,0211	2,9261	1	w	n	f	b	5	fc
malpelo	bajo_del_junior	4	2015	jp_quimbayo	4989	4989	40	21	21	2	3	fuerte	exposed	tha_luc	thalassoma_lucasanum	13860	10	12	0,0126	2,8783	1	s	d	f	b	3	im
malpelo	bajo_del_junior	4	2015	jp_quimbayo	4989	4989	40	21	21	2	3	fuerte	exposed	myc_olf	mycteroperca_olfax	8204	1	40	0,0061	3,2	1	m	b	s	b	6	im
malpelo	bajo_del_junior	4	2015	jp_quimbayo	4989	4989	40	21	21	2	3	fuerte	exposed	lut_vir	lutjanus_viridis	183	90	30	0,0211	2,9261	1	w	n	l	b	4	fc
malpelo	bajo_del_junior	4	2015	jp_quimbayo	4989	4989	40	21	21	2	3	fuerte	exposed	aro_mel	arothron_meleagris	6401	1	30	0,0634	2,756	1	m	d	s	b	5	im
malpelo	bajo_del_junior	4	2015	jp_quimbayo	4989	4989	40	21	21	2	3	fuerte	exposed	par_col	paranthias_colonus	8325	100	20	0,0149	2,8633	1	w	b	l	l	4	pk
malpelo	bajo_del_junior	4	2015	jp_quimbayo	4989	4989	40	21	21	2	3	fuerte	exposed	ser_riv	seriola_rivoliana	1007	3	40	0,0359	2,801	0,903342367	w	b	f	h	6	fc
malpelo	bajo_del_junior	4	2015	jp_quimbayo	4989	4989	40	21	21	2	3	fuerte	exposed	mul_den	mulloidichthys_dentatus	3591	4	20	0,000558727	2,3772	9,09090909	m	d	l	b	4	im
malpelo	bajo_del_junior	4	2015	jp_quimbayo	4989	4989	40	21	21	2	3	fuerte	exposed	joh_nig	johnrandallia_nigrirostris	12310	4	12	0,000033	2,9838	10	m	d	m	b	4	im
malpelo	bajo_del_junior	4	2015	jp_quimbayo	4989	4989	40	21	21	2	3	fuerte	exposed	joh_nig	johnrandallia_nigrirostris	12310	4	10	0,000033	2,9838	10	m	d	m	b	4	im
malpelo	bajo_del_junior	4	2015	jp_quimbayo	4989	4989	40	21	21	2	3	fuerte	exposed	joh_nig	johnrandallia_nigrirostris	12310	10	15	0,000033	2,9838	10	m	d	m	b	4	im
malpelo	bajo_del_junior	4	2015	jp_quimbayo	4989	4989	40	21	21	2	3	fuerte	exposed	ste_arc	stegastes_arcifrons	12510	10	10	0,0181	3,0755	1	s	d	f	b	3	hd
malpelo	bajo_del_junior	4	2015	jp_quimbayo	4989	4989	40	21	21	2	3	fuerte	exposed	der_der	dermatolepis_dermatolepis	9185	2	5	0,0015	3,551	1	m	d	l	l	6	fc
malpelo	bajo_del_junior	4	2015	jp_quimbayo	4989	4989	40	21	21	2	3	fuerte	exposed	oph_ste	ophioblennius_steindachneri	8300	2	15	0,0115	2,9332	1	s	d	s	b	3	hd
malpelo	bajo_del_junior	4	2015	jp_quimbayo	4989	4989	40	21	21	2	3	fuerte	exposed	lab_den	labrisomus_dendriticus	25531	3	10	0,0091	3,1806	1	s	d	s	b	3	im
malpelo	bajo_del_junior	4	2015	jp_quimbayo	4989	4989	40	21	21	2	3	fuerte	exposed	ste_arc	stegastes_arcifrons	12510	2	10	0,0181	3,0755	1	s	d	f	b	3	hd
malpelo	bajo_del_junior	4	2015	jp_quimbayo	4989	4989	40	21	21	2	3	fuerte	exposed	ste_arc	stegastes_arcifrons	12510	15	12	0,0181	3,0755	1	s	d	f	b	3	hd
malpelo	bajo_del_junior	4	2015	jp_quimbayo	4989	4989	40	21	21	2	3	fuerte	exposed	axo_rub	axoclinus_rubinoffi	46602	2	2	0,00000953	2,9895	10	s	d	s	b	1	im
malpelo	bajo_del_junior	4	2015	jp_quimbayo	4989	4989	40	21	21	2	3	fuerte	exposed	ste_bee	stegastes_beebei	14285	2	8	0,0181	3,0755	1	s	d	f	b	3	hd
malpelo	bajo_del_junior	4	2015	jp_quimbayo	4989	4989	40	21	21	2	3	fuerte	exposed	gym_dov	gymnothorax_dovii	13783	1	60	0,0007	3,2179	1	s	n	s	b	6	fc
malpelo	bajo_del_junior	4	2015	jp_quimbayo	4989	4989	40	21	21	2	3	fuerte	exposed	gym_dov	gymnothorax_dovii	13783	1	120	0,0007	3,2179	1	s	n	s	b	6	fc
malpelo	bajo_del_junior	4	2015	jp_quimbayo	4990	4990	40	21	20	2	3	fuerte	exposed	mul_den	mulloidichthys_dentatus	3591	10	38	0,000558727	2,3772	9,09090909	m	d	l	b	4	im
malpelo	bajo_del_junior	4	2015	jp_quimbayo	4990	4990	40	21	20	2	3	fuerte	exposed	bod_dip	bodianus_diplotaenia	8270	1	40	0,0446	2,76	1	m	d	s	b	5	im
malpelo	bajo_del_junior	4	2015	jp_quimbayo	4990	4990	40	21	20	2	3	fuerte	exposed	pri_lat	prionurus_laticlavius	13417	1	45	0,0267	2,984	0,945179584	m	d	f	b	5	hd
malpelo	bajo_del_junior	4	2015	jp_quimbayo	4990	4990	40	21	20	2	3	fuerte	exposed	par_col	paranthias_colonus	8325	40	20	0,0149	2,8633	1	w	b	l	l	4	pk
malpelo	bajo_del_junior	4	2015	jp_quimbayo	4990	4990	40	21	20	2	3	fuerte	exposed	der_der	dermatolepis_dermatolepis	9185	1	35	0,0015	3,551	1	m	d	l	l	6	fc
malpelo	bajo_del_junior	4	2015	jp_quimbayo	4990	4990	40	21	20	2	3	fuerte	exposed	der_der	dermatolepis_dermatolepis	9185	1	40	0,0015	3,551	1	m	d	l	l	6	fc
malpelo	bajo_del_junior	4	2015	jp_quimbayo	4990	4990	40	21	20	2	3	fuerte	exposed	lut_jor	lutjanus_jordani	155	45	30	0,0211	2,9261	1	w	n	f	b	5	fc
malpelo	bajo_del_junior	4	2015	jp_quimbayo	4990	4990	40	21	20	2	3	fuerte	exposed	lut_jor	lutjanus_jordani	155	50	40	0,0211	2,9261	1	w	n	f	b	5	fc
malpelo	bajo_del_junior	4	2015	jp_quimbayo	4990	4990	40	21	20	2	3	fuerte	exposed	joh_nig	johnrandallia_nigrirostris	12310	14	10	0,000033	2,9838	10	m	d	m	b	4	im
malpelo	bajo_del_junior	4	2015	jp_quimbayo	4990	4990	40	21	20	2	3	fuerte	exposed	joh_nig	johnrandallia_nigrirostris	12310	1	15	0,000033	2,9838	10	m	d	m	b	4	im
malpelo	bajo_del_junior	4	2015	jp_quimbayo	4990	4990	40	21	20	2	3	fuerte	exposed	lut_vir	lutjanus_viridis	183	30	30	0,0211	2,9261	1	w	n	l	b	4	fc
malpelo	bajo_del_junior	4	2015	jp_quimbayo	4990	4990	40	21	20	2	3	fuerte	exposed	ste_arc	stegastes_arcifrons	12510	3	12	0,0181	3,0755	1	s	d	f	b	3	hd
malpelo	bajo_del_junior	4	2015	jp_quimbayo	4990	4990	40	21	20	2	3	fuerte	exposed	ste_arc	stegastes_arcifrons	12510	5	8	0,0181	3,0755	1	s	d	f	b	3	hd
malpelo	bajo_del_junior	4	2015	jp_quimbayo	4990	4990	40	21	20	2	3	fuerte	exposed	hol_pas	holacanthus_passer	8294	1	30	0,0271	2,8577	1	m	d	s	b	4	is
malpelo	bajo_del_junior	4	2015	jp_quimbayo	4990	4990	40	21	20	2	3	fuerte	exposed	suf_ver	sufflamen_verres	13533	1	35	0,0324	2,929	0,963391137	m	d	s	b	5	im
malpelo	bajo_del_junior	4	2015	jp_quimbayo	4990	4990	40	21	20	2	3	fuerte	exposed	aro_mel	arothron_meleagris	6401	1	20	0,0634	2,756	1	m	d	s	b	5	im
malpelo	bajo_del_junior	4	2015	jp_quimbayo	4990	4990	40	21	20	2	3	fuerte	exposed	chr_atr	chromis_atrilobata	8279	10	5	0,0052	3,4166	1	s	d	m	h	2	pk
malpelo	bajo_del_junior	4	2015	jp_quimbayo	4990	4990	40	21	20	2	3	fuerte	exposed	oph_ste	ophioblennius_steindachneri	8300	2	12	0,0115	2,9332	1	s	d	s	b	3	hd
malpelo	bajo_del_junior	4	2015	jp_quimbayo	4990	4990	40	21	20	2	3	fuerte	exposed	gym_dov	gymnothorax_dovii	13783	1	70	0,0007	3,2179	1	s	n	s	b	6	fc
malpelo	bajo_del_junior	4	2015	jp_quimbayo	4990	4990	40	21	20	2	3	fuerte	exposed	cir_riv	cirrhitus_rivulatus	6408	1	20	0,0276	3	1	m	d	s	b	5	im
malpelo	bajo_del_junior	4	2015	jp_quimbayo	4990	4990	40	21	20	2	3	fuerte	exposed	oph_ste	ophioblennius_steindachneri	8300	1	10	0,0115	2,9332	1	s	d	s	b	3	hd
malpelo	bajo_del_junior	4	2015	jp_quimbayo	4990	4990	40	21	20	2	3	fuerte	exposed	bod_dip	bodianus_diplotaenia	8270	1	8	0,0446	2,76	1	m	d	s	b	5	im
malpelo	bajo_del_junior	4	2015	jp_quimbayo	4990	4990	40	21	20	2	3	fuerte	exposed	myc_olf	mycteroperca_olfax	8204	1	40	0,0061	3,2	1	m	b	s	b	6	im
malpelo	bajo_del_junior	4	2015	jp_quimbayo	4990	4990	40	21	20	2	3	fuerte	exposed	axo_rub	axoclinus_rubinoffi	46602	2	2	0,00000953	2,9895	10	s	d	s	b	1	im
malpelo	bajo_del_junior	4	2015	jp_quimbayo	4991	4991	40	21	19	2	3	fuerte	exposed	lut_ine	lutjanus_inermis	153	80	35	0,0235	2,74	1	w	n	f	b	4	pk
malpelo	bajo_del_junior	4	2015	jp_quimbayo	4991	4991	40	21	19	2	3	fuerte	exposed	lut_vir	lutjanus_viridis	183	50	30	0,0211	2,9261	1	w	n	l	b	4	fc
malpelo	bajo_del_junior	4	2015	jp_quimbayo	4991	4991	40	21	19	2	3	fuerte	exposed	der_der	dermatolepis_dermatolepis	9185	20	40	0,0015	3,551	1	m	d	l	l	6	fc
malpelo	bajo_del_junior	4	2015	jp_quimbayo	4991	4991	40	21	19	2	3	fuerte	exposed	der_der	dermatolepis_dermatolepis	9185	2	35	0,0015	3,551	1	m	d	l	l	6	fc
malpelo	bajo_del_junior	4	2015	jp_quimbayo	4991	4991	40	21	19	2	3	fuerte	exposed	par_col	paranthias_colonus	8325	70	10	0,0149	2,8633	1	w	b	l	l	4	pk
malpelo	bajo_del_junior	4	2015	jp_quimbayo	4991	4991	40	21	19	2	3	fuerte	exposed	par_col	paranthias_colonus	8325	30	15	0,0149	2,8633	1	w	b	l	l	4	pk
malpelo	bajo_del_junior	4	2015	jp_quimbayo	4991	4991	40	21	19	2	3	fuerte	exposed	par_col	paranthias_colonus	8325	50	20	0,0149	2,8633	1	w	b	l	l	4	pk
malpelo	bajo_del_junior	4	2015	jp_quimbayo	4991	4991	40	21	19	2	3	fuerte	exposed	ser_riv	seriola_rivoliana	1007	1	45	0,0359	2,801	0,903342367	w	b	f	h	6	fc
malpelo	bajo_del_junior	4	2015	jp_quimbayo	4991	4991	40	21	19	2	3	fuerte	exposed	mul_den	mulloidichthys_dentatus	3591	3	38	0,000558727	2,3772	9,09090909	m	d	l	b	4	im
malpelo	bajo_del_junior	4	2015	jp_quimbayo	4991	4991	40	21	19	2	3	fuerte	exposed	hol_pas	holacanthus_passer	8294	2	3	0,0271	2,8577	1	m	d	s	b	4	is
malpelo	bajo_del_junior	4	2015	jp_quimbayo	4991	4991	40	21	19	2	3	fuerte	exposed	hol_pas	holacanthus_passer	8294	2	25	0,0271	2,8577	1	m	d	s	b	4	is
malpelo	bajo_del_junior	4	2015	jp_quimbayo	4991	4991	40	21	19	2	3	fuerte	exposed	cir_riv	cirrhitus_rivulatus	6408	1	35	0,0276	3	1	m	d	s	b	5	im
malpelo	bajo_del_junior	4	2015	jp_quimbayo	4991	4991	40	21	19	2	3	fuerte	exposed	cir_riv	cirrhitus_rivulatus	6408	1	40	0,0276	3	1	m	d	s	b	5	im
malpelo	bajo_del_junior	4	2015	jp_quimbayo	4991	4991	40	21	19	2	3	fuerte	exposed	chr_atr	chromis_atrilobata	8279	10	7	0,0052	3,4166	1	s	d	m	h	2	pk
malpelo	bajo_del_junior	4	2015	jp_quimbayo	4991	4991	40	21	19	2	3	fuerte	exposed	epi_lab	epinephelus_labriformis	8196	1	20	0,0000113	3,035	10	m	n	s	b	5	fc
malpelo	bajo_del_junior	4	2015	jp_quimbayo	4991	4991	40	21	19	2	3	fuerte	exposed	lab_den	labrisomus_dendriticus	25531	1	5	0,0091	3,1806	1	s	d	s	b	3	im
malpelo	bajo_del_junior	4	2015	jp_quimbayo	4991	4991	40	21	19	2	3	fuerte	exposed	lab_den	labrisomus_dendriticus	25531	1	12	0,0091	3,1806	1	s	d	s	b	3	im
malpelo	bajo_del_junior	4	2015	jp_quimbayo	4991	4991	40	21	19	2	3	fuerte	exposed	tha_luc	thalassoma_lucasanum	13860	30	3	0,0126	2,8783	1	s	d	f	b	3	im
malpelo	bajo_del_junior	4	2015	jp_quimbayo	4991	4991	40	21	19	2	3	fuerte	exposed	tha_luc	thalassoma_lucasanum	13860	5	12	0,0126	2,8783	1	s	d	f	b	3	im
malpelo	bajo_del_junior	4	2015	jp_quimbayo	4991	4991	40	21	19	2	3	fuerte	exposed	tha_luc	thalassoma_lucasanum	13860	10	10	0,0126	2,8783	1	s	d	f	b	3	im
malpelo	bajo_del_junior	4	2015	jp_quimbayo	4991	4991	40	21	19	2	3	fuerte	exposed	bod_dip	bodianus_diplotaenia	8270	4	12	0,0446	2,76	1	m	d	s	b	5	im
malpelo	bajo_del_junior	4	2015	jp_quimbayo	4991	4991	40	21	19	2	3	fuerte	exposed	ste_arc	stegastes_arcifrons	12510	7	7	0,0181	3,0755	1	s	d	f	b	3	hd
malpelo	bajo_del_junior	4	2015	jp_quimbayo	4991	4991	40	21	19	2	3	fuerte	exposed	gym_dov	gymnothorax_dovii	13783	1	90	0,0007	3,2179	1	s	n	s	b	6	fc
malpelo	bajo_del_junior	4	2015	jp_quimbayo	4991	4991	40	21	19	2	3	fuerte	exposed	sco_mys	scorpaena_mystes	8333	1	40	0,0348	2,85	1	s	n	s	b	5	fc
malpelo	bajo_del_junior	4	2015	jp_quimbayo	4991	4991	40	21	19	2	3	fuerte	exposed	aul_chi	aulostomus_chinensis	1309	1	35	0,0002	3,514	1	m	d	s	l	5	fc
malpelo	bajo_del_junior	4	2015	jp_quimbayo	4992	4992	40	21	18	2	3	fuerte	exposed	par_col	paranthias_colonus	8325	40	25	0,0149	2,8633	1	w	b	l	l	4	pk
malpelo	bajo_del_junior	4	2015	jp_quimbayo	4992	4992	40	21	18	2	3	fuerte	exposed	par_col	paranthias_colonus	8325	100	20	0,0149	2,8633	1	w	b	l	l	4	pk
malpelo	bajo_del_junior	4	2015	jp_quimbayo	4992	4992	40	21	18	2	3	fuerte	exposed	lut_vir	lutjanus_viridis	183	20	30	0,0211	2,9261	1	w	n	l	b	4	fc
malpelo	bajo_del_junior	4	2015	jp_quimbayo	4992	4992	40	21	18	2	3	fuerte	exposed	mel_nig	melichthys_niger	966	1	25	0,0409	2,8249	1	w	d	m	h	4	pk
malpelo	bajo_del_junior	4	2015	jp_quimbayo	4992	4992	40	21	18	2	3	fuerte	exposed	aro_mel	arothron_meleagris	6401	1	25	0,0634	2,756	1	m	d	s	b	5	im
malpelo	bajo_del_junior	4	2015	jp_quimbayo	4992	4992	40	21	18	2	3	fuerte	exposed	car_sex	caranx_sexfasciatus	1917	2	50	0,0459	2,593	1	w	b	m	h	6	im
malpelo	bajo_del_junior	4	2015	jp_quimbayo	4992	4992	40	21	18	2	3	fuerte	exposed	hol_pas	holacanthus_passer	8294	8	20	0,0271	2,8577	1	m	d	s	b	4	is
malpelo	bajo_del_junior	4	2015	jp_quimbayo	4992	4992	40	21	18	2	3	fuerte	exposed	hol_pas	holacanthus_passer	8294	2	25	0,0271	2,8577	1	m	d	s	b	4	is
malpelo	bajo_del_junior	4	2015	jp_quimbayo	4992	4992	40	21	18	2	3	fuerte	exposed	bod_dip	bodianus_diplotaenia	8270	1	10	0,0446	2,76	1	m	d	s	b	5	im
malpelo	bajo_del_junior	4	2015	jp_quimbayo	4992	4992	40	21	18	2	3	fuerte	exposed	bod_dip	bodianus_diplotaenia	8270	1	12	0,0446	2,76	1	m	d	s	b	5	im
malpelo	bajo_del_junior	4	2015	jp_quimbayo	4992	4992	40	21	18	2	3	fuerte	exposed	bod_dip	bodianus_diplotaenia	8270	4	20	0,0446	2,76	1	m	d	s	b	5	im
malpelo	bajo_del_junior	4	2015	jp_quimbayo	4992	4992	40	21	18	2	3	fuerte	exposed	zan_cor	zanclus_cornutus	5950	1	30	0,0147	3,37	0,980392157	m	d	f	b	3	om
malpelo	bajo_del_junior	4	2015	jp_quimbayo	4992	4992	40	21	18	2	3	fuerte	exposed	chr_atr	chromis_atrilobata	8279	43	10	0,0052	3,4166	1	s	d	m	h	2	pk
malpelo	bajo_del_junior	4	2015	jp_quimbayo	4992	4992	40	21	18	2	3	fuerte	exposed	ale_cil	alectis_ciliaris	988	1	45	0,0786	2,58	0,894454383	w	b	f	h	6	fc
malpelo	bajo_del_junior	4	2015	jp_quimbayo	4992	4992	40	21	18	2	3	fuerte	exposed	myc_olf	mycteroperca_olfax	8204	1	50	0,0061	3,2	1	m	b	s	b	6	im
malpelo	bajo_del_junior	4	2015	jp_quimbayo	4992	4992	40	21	18	2	3	fuerte	exposed	joh_nig	johnrandallia_nigrirostris	12310	20	10	0,000033	2,9838	10	m	d	m	b	4	im
malpelo	bajo_del_junior	4	2015	jp_quimbayo	4992	4992	40	21	18	2	3	fuerte	exposed	joh_nig	johnrandallia_nigrirostris	12310	15	15	0,000033	2,9838	10	m	d	m	b	4	im
malpelo	bajo_del_junior	4	2015	jp_quimbayo	4992	4992	40	21	18	2	3	fuerte	exposed	gym_dov	gymnothorax_dovii	13783	1	70	0,0007	3,2179	1	s	n	s	b	6	fc
malpelo	bajo_del_junior	4	2015	jp_quimbayo	4992	4992	40	21	18	2	3	fuerte	exposed	cir_oxy	cirrhitichthys_oxycephalus	5830	100	5	0,0138	3,1175	1	s	d	s	b	2	im
malpelo	bajo_del_junior	4	2015	jp_quimbayo	4992	4992	40	21	18	2	3	fuerte	exposed	oph_ste	ophioblennius_steindachneri	8300	4	12	0,0115	2,9332	1	s	d	s	b	3	hd
malpelo	bajo_del_junior	4	2015	jp_quimbayo	4992	4992	40	21	18	2	3	fuerte	exposed	oph_ste	ophioblennius_steindachneri	8300	3	10	0,0115	2,9332	1	s	d	s	b	3	hd
malpelo	bajo_del_junior	4	2015	jp_quimbayo	4992	4992	40	21	18	2	3	fuerte	exposed	apo_atr	apogon_atradorsatus	25507	30	5	0,0103	3,0749	1	s	n	f	l	2	pk
malpelo	bajo_del_junior	4	2015	jp_quimbayo	4992	4992	40	21	18	2	3	fuerte	exposed	ste_bee	stegastes_beebei	14285	2	12	0,0181	3,0755	1	s	d	f	b	3	hd
malpelo	bajo_del_junior	4	2015	jp_quimbayo	4992	4992	40	21	18	2	3	fuerte	exposed	ste_bee	stegastes_beebei	14285	2	5	0,0181	3,0755	1	s	d	f	b	3	hd
malpelo	bajo_del_junior	4	2015	jp_quimbayo	4992	4992	40	21	18	2	3	fuerte	exposed	cir_riv	cirrhitus_rivulatus	6408	1	40	0,0276	3	1	m	d	s	b	5	im
malpelo	pared_del_naufrago	4	2015	jp_quimbayo	4993	4993	40	21	18	2	3	fuerte	exposed	apo_atr	apogon_atradorsatus	25507	200	7	0,0103	3,0749	1	s	n	f	l	2	pk
malpelo	pared_del_naufrago	4	2015	jp_quimbayo	4993	4993	40	21	18	2	3	fuerte	exposed	chr_atr	chromis_atrilobata	8279	10	8	0,0052	3,4166	1	s	d	m	h	2	pk
malpelo	pared_del_naufrago	4	2015	jp_quimbayo	4993	4993	40	21	18	2	3	fuerte	exposed	gym_dov	gymnothorax_dovii	13783	2	70	0,0007	3,2179	1	s	n	s	b	6	fc
malpelo	pared_del_naufrago	4	2015	jp_quimbayo	4993	4993	40	21	18	2	3	fuerte	exposed	par_col	paranthias_colonus	8325	100	10	0,0149	2,8633	1	w	b	l	l	4	pk
malpelo	pared_del_naufrago	4	2015	jp_quimbayo	4993	4993	40	21	18	2	3	fuerte	exposed	ste_arc	stegastes_arcifrons	12510	2	10	0,0181	3,0755	1	s	d	f	b	3	hd
malpelo	pared_del_naufrago	4	2015	jp_quimbayo	4993	4993	40	21	18	2	3	fuerte	exposed	suf_ver	sufflamen_verres	13533	1	20	0,0324	2,929	0,963391137	m	d	s	b	5	im
malpelo	pared_del_naufrago	4	2015	jp_quimbayo	4993	4993	40	21	18	2	3	fuerte	exposed	ste_arc	stegastes_arcifrons	12510	7	8	0,0181	3,0755	1	s	d	f	b	3	hd
malpelo	pared_del_naufrago	4	2015	jp_quimbayo	4993	4993	40	21	18	2	3	fuerte	exposed	myc_olf	mycteroperca_olfax	8204	1	40	0,0061	3,2	1	m	b	s	b	6	im
malpelo	pared_del_naufrago	4	2015	jp_quimbayo	4993	4993	40	21	18	2	3	fuerte	exposed	epi_lab	epinephelus_labriformis	8196	1	30	0,0000113	3,035	10	m	n	s	b	5	fc
malpelo	pared_del_naufrago	4	2015	jp_quimbayo	4993	4993	40	21	18	2	3	fuerte	exposed	lab_den	labrisomus_dendriticus	25531	1	10	0,0091	3,1806	1	s	d	s	b	3	im
malpelo	pared_del_naufrago	4	2015	jp_quimbayo	4994	4994	40	21	18	2	3	fuerte	exposed	epi_lab	epinephelus_labriformis	8196	2	20	0,0000113	3,035	10	m	n	s	b	5	fc
malpelo	pared_del_naufrago	4	2015	jp_quimbayo	4994	4994	40	21	18	2	3	fuerte	exposed	hal_mal	halichoeres_malpelo	13844	5	7	0,016	2,987	1	s	d	f	b	3	im
malpelo	pared_del_naufrago	4	2015	jp_quimbayo	4994	4994	40	21	18	2	3	fuerte	exposed	par_col	paranthias_colonus	8325	100	10	0,0149	2,8633	1	w	b	l	l	4	pk
malpelo	pared_del_naufrago	4	2015	jp_quimbayo	4994	4994	40	21	18	2	3	fuerte	exposed	ste_arc	stegastes_arcifrons	12510	8	12	0,0181	3,0755	1	s	d	f	b	3	hd
malpelo	pared_del_naufrago	4	2015	jp_quimbayo	4994	4994	40	21	18	2	3	fuerte	exposed	par_col	paranthias_colonus	8325	200	8	0,0149	2,8633	1	w	b	l	l	4	pk
malpelo	pared_del_naufrago	4	2015	jp_quimbayo	4994	4994	40	21	18	2	3	fuerte	exposed	hol_pas	holacanthus_passer	8294	1	8	0,0271	2,8577	1	m	d	s	b	4	is
malpelo	pared_del_naufrago	4	2015	jp_quimbayo	4994	4994	40	21	18	2	3	fuerte	exposed	apo_atr	apogon_atradorsatus	25507	100	7	0,0103	3,0749	1	s	n	f	l	2	pk
malpelo	pared_del_naufrago	4	2015	jp_quimbayo	4994	4994	40	21	18	2	3	fuerte	exposed	myc_olf	mycteroperca_olfax	8204	1	40	0,0061	3,2	1	m	b	s	b	6	im
malpelo	pared_del_naufrago	4	2015	jp_quimbayo	4994	4994	40	21	18	2	3	fuerte	exposed	gym_dov	gymnothorax_dovii	13783	1	50	0,0007	3,2179	1	s	n	s	b	6	fc
malpelo	la_nevera	4	2015	jp_quimbayo	4995	4995	40	21	20,4	3	4	suave	protected	hol_pas	holacanthus_passer	8294	3	10	0,0271	2,8577	1	m	d	s	b	4	is
malpelo	la_nevera	4	2015	jp_quimbayo	4995	4995	40	21	20,4	3	4	suave	protected	suf_ver	sufflamen_verres	13533	1	7	0,0324	2,929	0,963391137	m	d	s	b	5	im
malpelo	la_nevera	4	2015	jp_quimbayo	4995	4995	40	21	20,4	3	4	suave	protected	ste_bee	stegastes_beebei	14285	3	6	0,0181	3,0755	1	s	d	f	b	3	hd
malpelo	la_nevera	4	2015	jp_quimbayo	4995	4995	40	21	20,4	3	4	suave	protected	gym_dov	gymnothorax_dovii	13783	2	80	0,0007	3,2179	1	s	n	s	b	6	fc
malpelo	la_nevera	4	2015	jp_quimbayo	4995	4995	40	21	20,4	3	4	suave	protected	par_col	paranthias_colonus	8325	10	10	0,0149	2,8633	1	w	b	l	l	4	pk
malpelo	la_nevera	4	2015	jp_quimbayo	4995	4995	40	21	20,4	3	4	suave	protected	apo_atr	apogon_atradorsatus	25507	50	7	0,0103	3,0749	1	s	n	f	l	2	pk
malpelo	la_nevera	4	2015	jp_quimbayo	4995	4995	40	21	20,4	3	4	suave	protected	ser_riv	seriola_rivoliana	1007	1	60	0,0359	2,801	0,903342367	w	b	f	h	6	fc
malpelo	la_nevera	4	2015	jp_quimbayo	4995	4995	40	21	20,4	3	4	suave	protected	ser_riv	seriola_rivoliana	1007	2	80	0,0359	2,801	0,903342367	w	b	f	h	6	fc
malpelo	la_nevera	4	2015	jp_quimbayo	4995	4995	40	21	20,4	3	4	suave	protected	ste_arc	stegastes_arcifrons	12510	5	3	0,0181	3,0755	1	s	d	f	b	3	hd
malpelo	la_nevera	4	2015	jp_quimbayo	4995	4995	40	21	20,4	3	4	suave	protected	chr_atr	chromis_atrilobata	8279	10	5	0,0052	3,4166	1	s	d	m	h	2	pk
malpelo	la_nevera	4	2015	jp_quimbayo	4995	4995	40	21	20,4	3	4	suave	protected	opi_pan	opistognathus_panamaensis	46557	10	8	0,00000953	2,9895	10	s	d	s	b	3	pk
malpelo	bajo_del_junior	4	2015	jp_quimbayo	4996	4996	40	21	23,8	2	3	fuerte	exposed	apo_atr	apogon_atradorsatus	25507	100	8	0,0103	3,0749	1	s	n	f	l	2	pk
malpelo	bajo_del_junior	4	2015	jp_quimbayo	4996	4996	40	21	23,8	2	3	fuerte	exposed	gym_dov	gymnothorax_dovii	13783	2	80	0,0007	3,2179	1	s	n	s	b	6	fc
malpelo	bajo_del_junior	4	2015	jp_quimbayo	4996	4996	40	21	23,8	2	3	fuerte	exposed	lut_vir	lutjanus_viridis	183	5	8	0,0211	2,9261	1	w	n	l	b	4	fc
malpelo	bajo_del_junior	4	2015	jp_quimbayo	4996	4996	40	21	23,8	2	3	fuerte	exposed	chr_atr	chromis_atrilobata	8279	20	7	0,0052	3,4166	1	s	d	m	h	2	pk
malpelo	bajo_del_junior	4	2015	jp_quimbayo	4996	4996	40	21	23,8	2	3	fuerte	exposed	par_col	paranthias_colonus	8325	100	15	0,0149	2,8633	1	w	b	l	l	4	pk
malpelo	bajo_del_junior	4	2015	jp_quimbayo	4996	4996	40	21	23,8	2	3	fuerte	exposed	mul_den	mulloidichthys_dentatus	3591	60	38	0,000558727	2,3772	9,09090909	m	d	l	b	4	im
malpelo	bajo_del_junior	4	2015	jp_quimbayo	4996	4996	40	21	23,8	2	3	fuerte	exposed	lut_vir	lutjanus_viridis	183	70	30	0,0211	2,9261	1	w	n	l	b	4	fc
malpelo	bajo_del_junior	4	2015	jp_quimbayo	4996	4996	40	21	23,8	2	3	fuerte	exposed	aro_mel	arothron_meleagris	6401	1	12	0,0634	2,756	1	m	d	s	b	5	im
malpelo	bajo_del_junior	4	2015	jp_quimbayo	4996	4996	40	21	23,8	2	3	fuerte	exposed	aro_mel	arothron_meleagris	6401	1	25	0,0634	2,756	1	m	d	s	b	5	im
malpelo	bajo_del_junior	4	2015	jp_quimbayo	4996	4996	40	21	23,8	2	3	fuerte	exposed	chr_atr	chromis_atrilobata	8279	110	8	0,0052	3,4166	1	s	d	m	h	2	pk
malpelo	bajo_del_junior	4	2015	jp_quimbayo	4996	4996	40	21	23,8	2	3	fuerte	exposed	cir_riv	cirrhitus_rivulatus	6408	1	20	0,0276	3	1	m	d	s	b	5	im
malpelo	bajo_del_junior	4	2015	jp_quimbayo	4996	4996	40	21	23,8	2	3	fuerte	exposed	mel_nig	melichthys_niger	966	1	30	0,0409	2,8249	1	w	d	m	h	4	pk
malpelo	bajo_del_junior	4	2015	jp_quimbayo	4996	4996	40	21	23,8	2	3	fuerte	exposed	epi_lab	epinephelus_labriformis	8196	2	20	0,0000113	3,035	10	m	n	s	b	5	fc
malpelo	bajo_del_junior	4	2015	jp_quimbayo	4996	4996	40	21	23,8	2	3	fuerte	exposed	lab_den	labrisomus_dendriticus	25531	1	12	0,0091	3,1806	1	s	d	s	b	3	im
malpelo	bajo_del_junior	4	2015	jp_quimbayo	4996	4996	40	21	23,8	2	3	fuerte	exposed	axo_rub	axoclinus_rubinoffi	46602	4	3,5	0,00000953	2,9895	10	s	d	s	b	1	im
malpelo	bajo_del_junior	4	2015	jp_quimbayo	4996	4996	40	21	23,8	2	3	fuerte	exposed	sco_mys	scorpaena_mystes	8333	1	25	0,0348	2,85	1	s	n	s	b	5	fc
malpelo	bajo_del_junior	4	2015	jp_quimbayo	4997	4997	40	21	19,2	2	3	fuerte	exposed	par_col	paranthias_colonus	8325	39	15	0,0149	2,8633	1	w	b	l	l	4	pk
malpelo	bajo_del_junior	4	2015	jp_quimbayo	4997	4997	40	21	19,2	2	3	fuerte	exposed	cir_riv	cirrhitus_rivulatus	6408	1	15	0,0276	3	1	m	d	s	b	5	im
malpelo	bajo_del_junior	4	2015	jp_quimbayo	4997	4997	40	21	19,2	2	3	fuerte	exposed	bod_dip	bodianus_diplotaenia	8270	1	40	0,0446	2,76	1	m	d	s	b	5	im
malpelo	bajo_del_junior	4	2015	jp_quimbayo	4997	4997	40	21	19,2	2	3	fuerte	exposed	fis_com	fistularia_commersonii	5444	1	40	0,00529	2,59	1	w	d	f	h	6	fc
malpelo	bajo_del_junior	4	2015	jp_quimbayo	4997	4997	40	21	19,2	2	3	fuerte	exposed	der_der	dermatolepis_dermatolepis	9185	1	20	0,0015	3,551	1	m	d	l	l	6	fc
malpelo	bajo_del_junior	4	2015	jp_quimbayo	4997	4997	40	21	19,2	2	3	fuerte	exposed	suf_ver	sufflamen_verres	13533	1	15	0,0324	2,929	0,963391137	m	d	s	b	5	im
malpelo	bajo_del_junior	4	2015	jp_quimbayo	4997	4997	40	21	19,2	2	3	fuerte	exposed	ste_bee	stegastes_beebei	14285	8	5	0,0181	3,0755	1	s	d	f	b	3	hd
malpelo	bajo_del_junior	4	2015	jp_quimbayo	4997	4997	40	21	19,2	2	3	fuerte	exposed	joh_nig	johnrandallia_nigrirostris	12310	10	10	0,000033	2,9838	10	m	d	m	b	4	im
malpelo	bajo_del_junior	4	2015	jp_quimbayo	4997	4997	40	21	19,2	2	3	fuerte	exposed	lut_vir	lutjanus_viridis	183	50	5	0,0211	2,9261	1	w	n	l	b	4	fc
malpelo	bajo_del_junior	4	2015	jp_quimbayo	4997	4997	40	21	19,2	2	3	fuerte	exposed	ste_arc	stegastes_arcifrons	12510	5	4	0,0181	3,0755	1	s	d	f	b	3	hd
malpelo	bajo_del_junior	4	2015	jp_quimbayo	4997	4997	40	21	19,2	2	3	fuerte	exposed	lut_ine	lutjanus_inermis	153	10	35	0,0235	2,74	1	w	n	f	b	4	pk
malpelo	bajo_del_junior	4	2015	jp_quimbayo	4998	4998	40	21	21,2	2	3	fuerte	exposed	par_col	paranthias_colonus	8325	50	15	0,0149	2,8633	1	w	b	l	l	4	pk
malpelo	bajo_del_junior	4	2015	jp_quimbayo	4998	4998	40	21	21,2	2	3	fuerte	exposed	oph_ste	ophioblennius_steindachneri	8300	2	10	0,0115	2,9332	1	s	d	s	b	3	hd
malpelo	bajo_del_junior	4	2015	jp_quimbayo	4998	4998	40	21	21,2	2	3	fuerte	exposed	gym_dov	gymnothorax_dovii	13783	1	60	0,0007	3,2179	1	s	n	s	b	6	fc
malpelo	bajo_del_junior	4	2015	jp_quimbayo	4998	4998	40	21	21,2	2	3	fuerte	exposed	lut_vir	lutjanus_viridis	183	28	30	0,0211	2,9261	1	w	n	l	b	4	fc
malpelo	bajo_del_junior	4	2015	jp_quimbayo	4998	4998	40	21	21,2	2	3	fuerte	exposed	mul_den	mulloidichthys_dentatus	3591	35	38	0,000558727	2,3772	9,09090909	m	d	l	b	4	im
malpelo	bajo_del_junior	4	2015	jp_quimbayo	4998	4998	40	21	21,2	2	3	fuerte	exposed	lut_ine	lutjanus_inermis	153	50	35	0,0235	2,74	1	w	n	f	b	4	pk
malpelo	bajo_del_junior	4	2015	jp_quimbayo	4998	4998	40	21	21,2	2	3	fuerte	exposed	lut_jor	lutjanus_jordani	155	50	30	0,0211	2,9261	1	w	n	f	b	5	fc
malpelo	bajo_del_junior	4	2015	jp_quimbayo	4998	4998	40	21	21,2	2	3	fuerte	exposed	hol_pas	holacanthus_passer	8294	3	30	0,0271	2,8577	1	m	d	s	b	4	is
malpelo	bajo_del_junior	4	2015	jp_quimbayo	4998	4998	40	21	21,2	2	3	fuerte	exposed	der_der	dermatolepis_dermatolepis	9185	2	30	0,0015	3,551	1	m	d	l	l	6	fc
malpelo	bajo_del_junior	4	2015	jp_quimbayo	4998	4998	40	21	21,2	2	3	fuerte	exposed	tha_luc	thalassoma_lucasanum	13860	8	10	0,0126	2,8783	1	s	d	f	b	3	im
malpelo	bajo_del_junior	4	2015	jp_quimbayo	4998	4998	40	21	21,2	2	3	fuerte	exposed	ser_riv	seriola_rivoliana	1007	4	20	0,0359	2,801	0,903342367	w	b	f	h	6	fc
malpelo	bajo_del_junior	4	2015	jp_quimbayo	4998	4998	40	21	21,2	2	3	fuerte	exposed	lut_vir	lutjanus_viridis	183	50	30	0,0211	2,9261	1	w	n	l	b	4	fc
malpelo	bajo_del_junior	4	2015	jp_quimbayo	4998	4998	40	21	21,2	2	3	fuerte	exposed	myc_olf	mycteroperca_olfax	8204	2	50	0,0061	3,2	1	m	b	s	b	6	im
malpelo	bajo_del_junior	4	2015	jp_quimbayo	4999	4999	40	21	20,4	2	3	fuerte	exposed	ste_arc	stegastes_arcifrons	12510	1	4	0,0181	3,0755	1	s	d	f	b	3	hd
malpelo	bajo_del_junior	4	2015	jp_quimbayo	4999	4999	40	21	20,4	2	3	fuerte	exposed	par_col	paranthias_colonus	8325	28	15	0,0149	2,8633	1	w	b	l	l	4	pk
malpelo	bajo_del_junior	4	2015	jp_quimbayo	4999	4999	40	21	20,4	2	3	fuerte	exposed	der_der	dermatolepis_dermatolepis	9185	2	30	0,0015	3,551	1	m	d	l	l	6	fc
malpelo	bajo_del_junior	4	2015	jp_quimbayo	4999	4999	40	21	20,4	2	3	fuerte	exposed	der_der	dermatolepis_dermatolepis	9185	10	45	0,0015	3,551	1	m	d	l	l	6	fc
malpelo	bajo_del_junior	4	2015	jp_quimbayo	4999	4999	40	21	20,4	2	3	fuerte	exposed	suf_ver	sufflamen_verres	13533	1	15	0,0324	2,929	0,963391137	m	d	s	b	5	im
malpelo	bajo_del_junior	4	2015	jp_quimbayo	4999	4999	40	21	20,4	2	3	fuerte	exposed	par_col	paranthias_colonus	8325	95	20	0,0149	2,8633	1	w	b	l	l	4	pk
malpelo	bajo_del_junior	4	2015	jp_quimbayo	4999	4999	40	21	20,4	2	3	fuerte	exposed	joh_nig	johnrandallia_nigrirostris	12310	5	15	0,000033	2,9838	10	m	d	m	b	4	im
malpelo	bajo_del_junior	4	2015	jp_quimbayo	4999	4999	40	21	20,4	2	3	fuerte	exposed	bod_dip	bodianus_diplotaenia	8270	1	15	0,0446	2,76	1	m	d	s	b	5	im
malpelo	bajo_del_junior	4	2015	jp_quimbayo	4999	4999	40	21	20,4	2	3	fuerte	exposed	bod_dip	bodianus_diplotaenia	8270	1	20	0,0446	2,76	1	m	d	s	b	5	im
malpelo	bajo_del_junior	4	2015	jp_quimbayo	4999	4999	40	21	20,4	2	3	fuerte	exposed	ste_bee	stegastes_beebei	14285	7	4	0,0181	3,0755	1	s	d	f	b	3	hd
malpelo	bajo_del_junior	4	2015	jp_quimbayo	4999	4999	40	21	20,4	2	3	fuerte	exposed	aro_his	arothron_hispidus	5425	1	10	0,0634	2,756	1	m	d	s	b	5	im
malpelo	bajo_del_junior	4	2015	jp_quimbayo	4999	4999	40	21	20,4	2	3	fuerte	exposed	aro_mel	arothron_meleagris	6401	1	20	0,0634	2,756	1	m	d	s	b	5	im
malpelo	bajo_del_junior	4	2015	jp_quimbayo	4999	4999	40	21	20,4	2	3	fuerte	exposed	aro_mel	arothron_meleagris	6401	4	15	0,0634	2,756	1	m	d	s	b	5	im
malpelo	bajo_del_junior	4	2015	jp_quimbayo	4999	4999	40	21	20,4	2	3	fuerte	exposed	hol_pas	holacanthus_passer	8294	2	10	0,0271	2,8577	1	m	d	s	b	4	is
malpelo	bajo_del_junior	4	2015	jp_quimbayo	4999	4999	40	21	20,4	2	3	fuerte	exposed	hol_pas	holacanthus_passer	8294	1	20	0,0271	2,8577	1	m	d	s	b	4	is
malpelo	bajo_del_junior	4	2015	jp_quimbayo	4999	4999	40	21	20,4	2	3	fuerte	exposed	epi_lab	epinephelus_labriformis	8196	2	25	0,0000113	3,035	10	m	n	s	b	5	fc
malpelo	bajo_del_junior	4	2015	jp_quimbayo	4999	4999	40	21	20,4	2	3	fuerte	exposed	lut_jor	lutjanus_jordani	155	100	35	0,0211	2,9261	1	w	n	f	b	5	fc
malpelo	bajo_del_junior	4	2015	jp_quimbayo	4999	4999	40	21	21	2	3	fuerte	exposed	chr_atr	chromis_atrilobata	8279	10	8	0,0052	3,4166	1	s	d	m	h	2	pk
malpelo	bajo_del_junior	4	2015	jp_quimbayo	5000	5000	40	21	21	2	3	fuerte	exposed	par_col	paranthias_colonus	8325	15	10	0,0149	2,8633	1	w	b	l	l	4	pk
malpelo	bajo_del_junior	4	2015	jp_quimbayo	5000	5000	40	21	21	2	3	fuerte	exposed	joh_nig	johnrandallia_nigrirostris	12310	5	15	0,000033	2,9838	10	m	d	m	b	4	im
malpelo	bajo_del_junior	4	2015	jp_quimbayo	5000	5000	40	21	21	2	3	fuerte	exposed	suf_ver	sufflamen_verres	13533	1	15	0,0324	2,929	0,963391137	m	d	s	b	5	im
malpelo	bajo_del_junior	4	2015	jp_quimbayo	5000	5000	40	21	21	2	3	fuerte	exposed	ste_arc	stegastes_arcifrons	12510	4	8	0,0181	3,0755	1	s	d	f	b	3	hd
malpelo	bajo_del_junior	4	2015	jp_quimbayo	5000	5000	40	21	21	2	3	fuerte	exposed	der_der	dermatolepis_dermatolepis	9185	4	20	0,0015	3,551	1	m	d	l	l	6	fc
malpelo	bajo_del_junior	4	2015	jp_quimbayo	5000	5000	40	21	21	2	3	fuerte	exposed	lut_jor	lutjanus_jordani	155	20	30	0,0211	2,9261	1	w	n	f	b	5	fc
malpelo	bajo_del_junior	4	2015	jp_quimbayo	5000	5000	40	21	21	2	3	fuerte	exposed	mul_den	mulloidichthys_dentatus	3591	6	10	0,000558727	2,3772	9,09090909	m	d	l	b	4	im
malpelo	bajo_del_junior	4	2015	jp_quimbayo	5000	5000	40	21	21	2	3	fuerte	exposed	epi_lab	epinephelus_labriformis	8196	1	20	0,0000113	3,035	10	m	n	s	b	5	fc
malpelo	bajo_del_junior	4	2015	jp_quimbayo	5000	5000	40	21	21	2	3	fuerte	exposed	bod_dip	bodianus_diplotaenia	8270	1	20	0,0446	2,76	1	m	d	s	b	5	im
malpelo	bajo_del_junior	4	2015	jp_quimbayo	5000	5000	40	21	21	2	3	fuerte	exposed	par_col	paranthias_colonus	8325	100	18	0,0149	2,8633	1	w	b	l	l	4	pk
malpelo	bajo_del_junior	4	2015	jp_quimbayo	5000	5000	40	21	21	2	3	fuerte	exposed	mul_den	mulloidichthys_dentatus	3591	10	35	0,000558727	2,3772	9,09090909	m	d	l	b	4	im
malpelo	bajo_del_junior	4	2015	jp_quimbayo	5000	5000	40	21	21	2	3	fuerte	exposed	bod_dip	bodianus_diplotaenia	8270	2	35	0,0446	2,76	1	m	d	s	b	5	im
malpelo	bajo_del_junior	4	2015	jp_quimbayo	5000	5000	40	21	21	2	3	fuerte	exposed	cir_riv	cirrhitus_rivulatus	6408	1	20	0,0276	3	1	m	d	s	b	5	im
malpelo	bajo_del_junior	4	2015	jp_quimbayo	5000	5000	40	21	21	2	3	fuerte	exposed	oph_ste	ophioblennius_steindachneri	8300	3	15	0,0115	2,9332	1	s	d	s	b	3	hd
malpelo	bajo_del_junior	4	2015	jp_quimbayo	5000	5000	40	21	21	2	3	fuerte	exposed	ste_arc	stegastes_arcifrons	12510	5	8	0,0181	3,0755	1	s	d	f	b	3	hd
malpelo	bajo_del_junior	4	2015	jp_quimbayo	5001	5001	40	21	18,6	2	3	fuerte	exposed	par_col	paranthias_colonus	8325	15	15	0,0149	2,8633	1	w	b	l	l	4	pk
malpelo	bajo_del_junior	4	2015	jp_quimbayo	5001	5001	40	21	18,6	2	3	fuerte	exposed	oph_ste	ophioblennius_steindachneri	8300	2	10	0,0115	2,9332	1	s	d	s	b	3	hd
malpelo	bajo_del_junior	4	2015	jp_quimbayo	5001	5001	40	21	18,6	2	3	fuerte	exposed	oph_ste	ophioblennius_steindachneri	8300	1	15	0,0115	2,9332	1	s	d	s	b	3	hd
malpelo	bajo_del_junior	4	2015	jp_quimbayo	5001	5001	40	21	18,6	2	3	fuerte	exposed	tha_luc	thalassoma_lucasanum	13860	10	4	0,0126	2,8783	1	s	d	f	b	3	im
malpelo	bajo_del_junior	4	2015	jp_quimbayo	5001	5001	40	21	18,6	2	3	fuerte	exposed	joh_nig	johnrandallia_nigrirostris	12310	5	10	0,000033	2,9838	10	m	d	m	b	4	im
malpelo	bajo_del_junior	4	2015	jp_quimbayo	5001	5001	40	21	18,6	2	3	fuerte	exposed	cir_riv	cirrhitus_rivulatus	6408	1	20	0,0276	3	1	m	d	s	b	5	im
malpelo	bajo_del_junior	4	2015	jp_quimbayo	5001	5001	40	21	18,6	2	3	fuerte	exposed	cir_riv	cirrhitus_rivulatus	6408	1	10	0,0276	3	1	m	d	s	b	5	im
malpelo	bajo_del_junior	4	2015	jp_quimbayo	5001	5001	40	21	18,6	2	3	fuerte	exposed	cir_riv	cirrhitus_rivulatus	6408	1	15	0,0276	3	1	m	d	s	b	5	im
malpelo	bajo_del_junior	4	2015	jp_quimbayo	5001	5001	40	21	18,6	2	3	fuerte	exposed	ste_arc	stegastes_arcifrons	12510	5	4	0,0181	3,0755	1	s	d	f	b	3	hd
malpelo	bajo_del_junior	4	2015	jp_quimbayo	5001	5001	40	21	18,6	2	3	fuerte	exposed	lab_den	labrisomus_dendriticus	25531	1	12	0,0091	3,1806	1	s	d	s	b	3	im
malpelo	bajo_del_junior	4	2015	jp_quimbayo	5001	5001	40	21	18,6	2	3	fuerte	exposed	aro_mel	arothron_meleagris	6401	1	10	0,0634	2,756	1	m	d	s	b	5	im
malpelo	bajo_del_junior	4	2015	jp_quimbayo	5001	5001	40	21	18,6	2	3	fuerte	exposed	suf_ver	sufflamen_verres	13533	5	20	0,0324	2,929	0,963391137	m	d	s	b	5	im
malpelo	bajo_del_junior	4	2015	jp_quimbayo	5001	5001	40	21	18,6	2	3	fuerte	exposed	aca_ste	acanthemblemaria_stephensi	46725	1	4	0,00000841	2,9625	10	s	d	s	b	2	pk
malpelo	bajo_del_junior	4	2015	jp_quimbayo	5002	5002	40	21	19,3	2	3	fuerte	exposed	lut_vir	lutjanus_viridis	183	20	20	0,0211	2,9261	1	w	n	l	b	4	fc
malpelo	bajo_del_junior	4	2015	jp_quimbayo	5002	5002	40	21	19,3	2	3	fuerte	exposed	chr_atr	chromis_atrilobata	8279	23	10	0,0052	3,4166	1	s	d	m	h	2	pk
malpelo	bajo_del_junior	4	2015	jp_quimbayo	5002	5002	40	21	19,3	2	3	fuerte	exposed	hol_pas	holacanthus_passer	8294	1	35	0,0271	2,8577	1	m	d	s	b	4	is
malpelo	bajo_del_junior	4	2015	jp_quimbayo	5002	5002	40	21	19,3	2	3	fuerte	exposed	lut_jor	lutjanus_jordani	155	80	30	0,0211	2,9261	1	w	n	f	b	5	fc
malpelo	bajo_del_junior	4	2015	jp_quimbayo	5002	5002	40	21	19,3	2	3	fuerte	exposed	gym_dov	gymnothorax_dovii	13783	1	50	0,0007	3,2179	1	s	n	s	b	6	fc
malpelo	bajo_del_junior	4	2015	jp_quimbayo	5002	5002	40	21	19,3	2	3	fuerte	exposed	ser_riv	seriola_rivoliana	1007	1	30	0,0359	2,801	0,903342367	w	b	f	h	6	fc
malpelo	bajo_del_junior	4	2015	jp_quimbayo	5002	5002	40	21	19,3	2	3	fuerte	exposed	par_col	paranthias_colonus	8325	30	30	0,0149	2,8633	1	w	b	l	l	4	pk
malpelo	bajo_del_junior	4	2015	jp_quimbayo	5002	5002	40	21	19,3	2	3	fuerte	exposed	bod_dip	bodianus_diplotaenia	8270	1	40	0,0446	2,76	1	m	d	s	b	5	im
malpelo	bajo_del_junior	4	2015	jp_quimbayo	5003	5003	40	21	16,5	2	3	fuerte	exposed	chr_atr	chromis_atrilobata	8279	50	10	0,0052	3,4166	1	s	d	m	h	2	pk
malpelo	bajo_del_junior	4	2015	jp_quimbayo	5003	5003	40	21	16,5	2	3	fuerte	exposed	mul_den	mulloidichthys_dentatus	3591	60	38	0,000558727	2,3772	9,09090909	m	d	l	b	4	im
malpelo	bajo_del_junior	4	2015	jp_quimbayo	5003	5003	40	21	16,5	2	3	fuerte	exposed	epi_lab	epinephelus_labriformis	8196	2	20	0,0000113	3,035	10	m	n	s	b	5	fc
malpelo	bajo_del_junior	4	2015	jp_quimbayo	5003	5003	40	21	16,5	2	3	fuerte	exposed	der_der	dermatolepis_dermatolepis	9185	4	20	0,0015	3,551	1	m	d	l	l	6	fc
malpelo	bajo_del_junior	4	2015	jp_quimbayo	5003	5003	40	21	16,5	2	3	fuerte	exposed	hol_pas	holacanthus_passer	8294	1	30	0,0271	2,8577	1	m	d	s	b	4	is
malpelo	bajo_del_junior	4	2015	jp_quimbayo	5003	5003	40	21	16,5	2	3	fuerte	exposed	par_col	paranthias_colonus	8325	130	20	0,0149	2,8633	1	w	b	l	l	4	pk
malpelo	bajo_del_junior	4	2015	jp_quimbayo	5003	5003	40	21	16,5	2	3	fuerte	exposed	lut_ine	lutjanus_inermis	153	120	35	0,0235	2,74	1	w	n	f	b	4	pk
malpelo	bajo_del_junior	4	2015	jp_quimbayo	5003	5003	40	21	16,5	2	3	fuerte	exposed	ste_arc	stegastes_arcifrons	12510	4	4	0,0181	3,0755	1	s	d	f	b	3	hd
malpelo	bajo_del_junior	4	2015	jp_quimbayo	5003	5003	40	21	16,5	2	3	fuerte	exposed	gym_dov	gymnothorax_dovii	13783	2	70	0,0007	3,2179	1	s	n	s	b	6	fc
malpelo	bajo_del_junior	4	2015	jp_quimbayo	5003	5003	40	21	16,5	2	3	fuerte	exposed	joh_nig	johnrandallia_nigrirostris	12310	10	5	0,000033	2,9838	10	m	d	m	b	4	im
malpelo	bajo_del_junior	4	2015	jp_quimbayo	5003	5003	40	21	16,5	2	3	fuerte	exposed	fis_com	fistularia_commersonii	5444	1	55	0,00529	2,59	1	w	d	f	h	6	fc
malpelo	bajo_del_junior	4	2015	jp_quimbayo	5003	5003	40	21	16,5	2	3	fuerte	exposed	ste_bee	stegastes_beebei	14285	7	4	0,0181	3,0755	1	s	d	f	b	3	hd
gorgona	azufrada	NA	2009	mm_palacios	201	201	60		5	3			protected	can_pun	canthigaster_punctatissima	14159	2	2,5	0,0323	2,9533	1	s	d	p	b	2	im
gorgona	azufrada	NA	2009	mm_palacios	201	201	60		5	3			protected	hol_pas	holacanthus_passer	8294	1	2,5	0,0271	2,8577	1	m	d	s	b	4	is
gorgona	azufrada	NA	2009	mm_palacios	201	201	60		5	3			protected	ste_aca	stegastes_acapulcoensis	12509	1	2,5	0,0181	3,0755	1	s	d	f	b	3	hd
gorgona	azufrada	NA	2009	mm_palacios	201	201	60		5	3			protected	can_pun	canthigaster_punctatissima	14159	6	5	0,0323	2,9533	1	s	d	p	b	2	im
gorgona	azufrada	NA	2009	mm_palacios	201	201	60		5	3			protected	chr_atr	chromis_atrilobata	8279	2	5	0,0052	3,4166	1	s	d	m	h	2	pk
gorgona	azufrada	NA	2009	mm_palacios	201	201	60		5	3			protected	hol_pas	holacanthus_passer	8294	10	5	0,0271	2,8577	1	m	d	s	b	4	is
gorgona	azufrada	NA	2009	mm_palacios	201	201	60		5	3			protected	joh_nig	johnrandallia_nigrirostris	12310	2	5	0,000033	2,9838	10	m	d	m	b	4	im
gorgona	azufrada	NA	2009	mm_palacios	201	201	60		5	3			protected	pla_aza	plagiotremus_azaleus	25513	2	5	0,0018	3,581	0,970873786	s	d	s	b	3	im
gorgona	azufrada	NA	2009	mm_palacios	201	201	60		5	3			protected	ste_aca	stegastes_acapulcoensis	12509	4	5	0,0181	3,0755	1	s	d	f	b	3	hd
gorgona	azufrada	NA	2009	mm_palacios	201	201	60		5	3			protected	cir_oxy	cirrhitichthys_oxycephalus	5830	3	5	0,0138	3,1175	1	s	d	s	b	2	im
gorgona	azufrada	NA	2009	mm_palacios	201	201	60		5	3			protected	hol_pas	holacanthus_passer	8294	4	7,5	0,0271	2,8577	1	m	d	s	b	4	is
gorgona	azufrada	NA	2009	mm_palacios	201	201	60		5	3			protected	pla_aza	plagiotremus_azaleus	25513	5	7,5	0,0018	3,581	0,970873786	s	d	s	b	3	im
gorgona	azufrada	NA	2009	mm_palacios	201	201	60		5	3			protected	ser_psi	serranus_psittacinus	14298	1	7,5	0,0079	3,4496	1	m	n	s	b	3	fc
gorgona	azufrada	NA	2009	mm_palacios	201	201	60		5	3			protected	ste_aca	stegastes_acapulcoensis	12509	2	7,5	0,0181	3,0755	1	s	d	f	b	3	hd
gorgona	azufrada	NA	2009	mm_palacios	201	201	60		5	3			protected	ste_arc	stegastes_arcifrons	12510	4	7,5	0,0181	3,0755	1	s	d	f	b	3	hd
gorgona	azufrada	NA	2009	mm_palacios	201	201	60		5	3			protected	suf_ver	sufflamen_verres	13533	7	7,5	0,0324	2,929	0,963391137	m	d	s	b	5	im
gorgona	azufrada	NA	2009	mm_palacios	201	201	60		5	3			protected	tha_luc	thalassoma_lucasanum	13860	27	7,5	0,0126	2,8783	1	s	d	f	b	3	im
gorgona	azufrada	NA	2009	mm_palacios	201	201	60		5	3			protected	cir_oxy	cirrhitichthys_oxycephalus	5830	57	7,5	0,0138	3,1175	1	s	d	s	b	2	im
gorgona	azufrada	NA	2009	mm_palacios	201	201	60		5	3			protected	cep_pan	cephalopholis_panamensis	8761	1	10	0,0114	1	1	s	n	s	b	4	fc
gorgona	azufrada	NA	2009	mm_palacios	201	201	60		5	3			protected	hol_pas	holacanthus_passer	8294	2	10	0,0271	2,8577	1	m	d	s	b	4	is
gorgona	azufrada	NA	2009	mm_palacios	201	201	60		5	3			protected	joh_nig	johnrandallia_nigrirostris	12310	1	10	0,000033	2,9838	10	m	d	m	b	4	im
gorgona	azufrada	NA	2009	mm_palacios	201	201	60		5	3			protected	par_col	paranthias_colonus	8325	1	10	0,0149	2,8633	1	w	b	l	l	4	pk
gorgona	azufrada	NA	2009	mm_palacios	201	201	60		5	3			protected	pla_aza	plagiotremus_azaleus	25513	6	10	0,0018	3,581	0,970873786	s	d	s	b	3	im
gorgona	azufrada	NA	2009	mm_palacios	201	201	60		5	3			protected	ste_aca	stegastes_acapulcoensis	12509	1	10	0,0181	3,0755	1	s	d	f	b	3	hd
gorgona	azufrada	NA	2009	mm_palacios	201	201	60		5	3			protected	myr_lei	myripristis_leiognathus	13752	8	10	0,0053	3,6134	1	m	n	m	b	3	pk
gorgona	azufrada	NA	2009	mm_palacios	201	201	60		5	3			protected	cte_mar	ctenochaetus_marginatus	6014	1	12,5	0,785	2,984	0,965250965	s	d	f	b	4	hd
gorgona	azufrada	NA	2009	mm_palacios	201	201	60		5	3			protected	hol_pas	holacanthus_passer	8294	2	12,5	0,0271	2,8577	1	m	d	s	b	4	is
gorgona	azufrada	NA	2009	mm_palacios	201	201	60		5	3			protected	oph_ste	ophioblennius_steindachneri	8300	1	12,5	0,0115	2,9332	1	s	d	s	b	3	hd
gorgona	azufrada	NA	2009	mm_palacios	201	201	60		5	3			protected	myr_ber	myripristis_berndti	4910	1	12,5	0,0053	3,6134	1	m	n	f	l	4	pk
gorgona	azufrada	NA	2009	mm_palacios	201	201	60		5	3			protected	sar_sub	sargocentron_suborbitalis	13775	4	12,5	0,0158	3,0514	1	s	n	s	b	4	im
gorgona	azufrada	NA	2009	mm_palacios	201	201	60		5	3			protected	bod_dip	bodianus_diplotaenia	8270	1	15	0,0446	2,76	1	m	d	s	b	5	im
gorgona	azufrada	NA	2009	mm_palacios	201	201	60		5	3			protected	hol_pas	holacanthus_passer	8294	1	15	0,0271	2,8577	1	m	d	s	b	4	is
gorgona	azufrada	NA	2009	mm_palacios	201	201	60		5	3			protected	ser_psi	serranus_psittacinus	14298	1	15	0,0079	3,4496	1	m	n	s	b	3	fc
gorgona	azufrada	NA	2009	mm_palacios	201	201	60		5	3			protected	myr_ber	myripristis_berndti	4910	1	15	0,0053	3,6134	1	m	n	f	l	4	pk
gorgona	azufrada	NA	2009	mm_palacios	201	201	60		5	3			protected	aro_mel	arothron_meleagris	6401	1	25	0,0634	2,756	1	m	d	s	b	5	im
gorgona	azufrada	NA	2009	mm_palacios	201	201	60		5	3			protected	fis_com	fistularia_commersonii	5444	1	25	0,00529	2,59	1	w	d	f	h	6	fc
gorgona	azufrada	NA	2009	mm_palacios	202	202	60		5	3			protected	tha_luc	thalassoma_lucasanum	13860	5	2,5	0,0126	2,8783	1	s	d	f	b	3	im
gorgona	azufrada	NA	2009	mm_palacios	202	202	60		5	3			protected	hol_pas	holacanthus_passer	8294	2	5	0,0271	2,8577	1	m	d	s	b	4	is
gorgona	azufrada	NA	2009	mm_palacios	202	202	60		5	3			protected	joh_nig	johnrandallia_nigrirostris	12310	1	5	0,000033	2,9838	10	m	d	m	b	4	im
gorgona	azufrada	NA	2009	mm_palacios	202	202	60		5	3			protected	lut_vir	lutjanus_viridis	183	1	5	0,0211	2,9261	1	w	n	l	b	4	fc
gorgona	azufrada	NA	2009	mm_palacios	202	202	60		5	3			protected	cir_oxy	cirrhitichthys_oxycephalus	5830	5	5	0,0138	3,1175	1	s	d	s	b	2	im
gorgona	azufrada	NA	2009	mm_palacios	202	202	60		5	3			protected	can_pun	canthigaster_punctatissima	14159	7	7,5	0,0323	2,9533	1	s	d	p	b	2	im
gorgona	azufrada	NA	2009	mm_palacios	202	202	60		5	3			protected	hol_pas	holacanthus_passer	8294	6	7,5	0,0271	2,8577	1	m	d	s	b	4	is
gorgona	azufrada	NA	2009	mm_palacios	202	202	60		5	3			protected	joh_nig	johnrandallia_nigrirostris	12310	2	7,5	0,000033	2,9838	10	m	d	m	b	4	im
gorgona	azufrada	NA	2009	mm_palacios	202	202	60		5	3			protected	ste_aca	stegastes_acapulcoensis	12509	5	7,5	0,0181	3,0755	1	s	d	f	b	3	hd
gorgona	azufrada	NA	2009	mm_palacios	202	202	60		5	3			protected	ste_arc	stegastes_arcifrons	12510	2	7,5	0,0181	3,0755	1	s	d	f	b	3	hd
gorgona	azufrada	NA	2009	mm_palacios	202	202	60		5	3			protected	ste_ban	stethojulis_bandanensis	5640	2	7,5	0,03035	2,581	1	m	d	f	b	3	im
gorgona	azufrada	NA	2009	mm_palacios	202	202	60		5	3			protected	suf_ver	sufflamen_verres	13533	1	7,5	0,0324	2,929	0,963391137	m	d	s	b	5	im
gorgona	azufrada	NA	2009	mm_palacios	202	202	60		5	3			protected	tha_luc	thalassoma_lucasanum	13860	3	7,5	0,0126	2,8783	1	s	d	f	b	3	im
gorgona	azufrada	NA	2009	mm_palacios	202	202	60		5	3			protected	cir_oxy	cirrhitichthys_oxycephalus	5830	38	7,5	0,0138	3,1175	1	s	d	s	b	2	im
gorgona	azufrada	NA	2009	mm_palacios	202	202	60		5	3			protected	bod_dip	bodianus_diplotaenia	8270	1	10	0,0446	2,76	1	m	d	s	b	5	im
gorgona	azufrada	NA	2009	mm_palacios	202	202	60		5	3			protected	hol_pas	holacanthus_passer	8294	3	10	0,0271	2,8577	1	m	d	s	b	4	is
gorgona	azufrada	NA	2009	mm_palacios	202	202	60		5	3			protected	joh_nig	johnrandallia_nigrirostris	12310	3	10	0,000033	2,9838	10	m	d	m	b	4	im
gorgona	azufrada	NA	2009	mm_palacios	202	202	60		5	3			protected	pla_aza	plagiotremus_azaleus	25513	7	10	0,0018	3,581	0,970873786	s	d	s	b	3	im
gorgona	azufrada	NA	2009	mm_palacios	202	202	60		5	3			protected	ser_psi	serranus_psittacinus	14298	1	10	0,0079	3,4496	1	m	n	s	b	3	fc
gorgona	azufrada	NA	2009	mm_palacios	202	202	60		5	3			protected	ste_arc	stegastes_arcifrons	12510	1	10	0,0181	3,0755	1	s	d	f	b	3	hd
gorgona	azufrada	NA	2009	mm_palacios	202	202	60		5	3			protected	ste_ban	stethojulis_bandanensis	5640	2	10	0,03035	2,581	1	m	d	f	b	3	im
gorgona	azufrada	NA	2009	mm_palacios	202	202	60		5	3			protected	suf_ver	sufflamen_verres	13533	3	10	0,0324	2,929	0,963391137	m	d	s	b	5	im
gorgona	azufrada	NA	2009	mm_palacios	202	202	60		5	3			protected	tha_luc	thalassoma_lucasanum	13860	5	10	0,0126	2,8783	1	s	d	f	b	3	im
gorgona	azufrada	NA	2009	mm_palacios	202	202	60		5	3			protected	myr_lei	myripristis_leiognathus	13752	2	10	0,0053	3,6134	1	m	n	m	b	3	pk
gorgona	azufrada	NA	2009	mm_palacios	202	202	60		5	3			protected	cep_pan	cephalopholis_panamensis	8761	1	12,5	0,0114	1	1	s	n	s	b	4	fc
gorgona	azufrada	NA	2009	mm_palacios	202	202	60		5	3			protected	hal_nic	halichoeres_nicholsi	13846	1	12,5	0,016	2,987	1	s	d	f	b	4	im
gorgona	azufrada	NA	2009	mm_palacios	202	202	60		5	3			protected	oph_ste	ophioblennius_steindachneri	8300	2	12,5	0,0115	2,9332	1	s	d	s	b	3	hd
gorgona	azufrada	NA	2009	mm_palacios	202	202	60		5	3			protected	par_col	paranthias_colonus	8325	1	12,5	0,0149	2,8633	1	w	b	l	l	4	pk
gorgona	azufrada	NA	2009	mm_palacios	202	202	60		5	3			protected	sca_gho	scarus_ghobban	5548	1	12,5	0,0165	3,041	1	m	d	f	b	5	hd
gorgona	azufrada	NA	2009	mm_palacios	202	202	60		5	3			protected	nov_tae	novaculichthys_taeniourus	5610	2	15	0,007	3,39	1	m	d	s	b	4	im
gorgona	azufrada	NA	2009	mm_palacios	202	202	60		5	3			protected	myr_ber	myripristis_berndti	4910	2	20	0,0053	3,6134	1	m	n	f	l	4	pk
gorgona	azufrada	NA	2009	mm_palacios	202	202	60		5	3			protected	fis_com	fistularia_commersonii	5444	1	35	0,00529	2,59	1	w	d	f	h	6	fc
gorgona	azufrada	NA	2009	mm_palacios	202	202	60		5	3			protected	gym_fla	gymnothorax_flavimarginatus	5392	1	200	0,0004	3,35	0,99	s	n	s	b	6	fc
gorgona	azufrada	NA	2009	cg_munoz	203	203	60		5	3			protected	apo_dov	apogon_dovii	8256	3	2,5	0,0000228	2,9434	9,61538462	s	n	f	l	2	pk
gorgona	azufrada	NA	2009	cg_munoz	203	203	60		5	3			protected	cor_uro	coryphopterus_urospilus	25534	2	5	0,0062	3,3142	1	s	d	s	b	2	im
gorgona	azufrada	NA	2009	cg_munoz	203	203	60		5	3			protected	can_pun	canthigaster_punctatissima	14159	3	7,5	0,0323	2,9533	1	s	d	p	b	2	im
gorgona	azufrada	NA	2009	cg_munoz	203	203	60		5	3			protected	chr_atr	chromis_atrilobata	8279	50	7,5	0,0052	3,4166	1	s	d	m	h	2	pk
gorgona	azufrada	NA	2009	cg_munoz	203	203	60		5	3			protected	hol_pas	holacanthus_passer	8294	5	7,5	0,0271	2,8577	1	m	d	s	b	4	is
gorgona	azufrada	NA	2009	cg_munoz	203	203	60		5	3			protected	joh_nig	johnrandallia_nigrirostris	12310	1	7,5	0,000033	2,9838	10	m	d	m	b	4	im
gorgona	azufrada	NA	2009	cg_munoz	203	203	60		5	3			protected	pla_aza	plagiotremus_azaleus	25513	3	7,5	0,0018	3,581	0,970873786	s	d	s	b	3	im
gorgona	azufrada	NA	2009	cg_munoz	203	203	60		5	3			protected	ste_aca	stegastes_acapulcoensis	12509	4	7,5	0,0181	3,0755	1	s	d	f	b	3	hd
gorgona	azufrada	NA	2009	cg_munoz	203	203	60		5	3			protected	ste_arc	stegastes_arcifrons	12510	2	7,5	0,0181	3,0755	1	s	d	f	b	3	hd
gorgona	azufrada	NA	2009	cg_munoz	203	203	60		5	3			protected	suf_ver	sufflamen_verres	13533	1	7,5	0,0324	2,929	0,963391137	m	d	s	b	5	im
gorgona	azufrada	NA	2009	cg_munoz	203	203	60		5	3			protected	cir_oxy	cirrhitichthys_oxycephalus	5830	54	7,5	0,0138	3,1175	1	s	d	s	b	2	im
gorgona	azufrada	NA	2009	cg_munoz	203	203	60		5	3			protected	hol_pas	holacanthus_passer	8294	6	10	0,0271	2,8577	1	m	d	s	b	4	is
gorgona	azufrada	NA	2009	cg_munoz	203	203	60		5	3			protected	joh_nig	johnrandallia_nigrirostris	12310	4	10	0,000033	2,9838	10	m	d	m	b	4	im
gorgona	azufrada	NA	2009	cg_munoz	203	203	60		5	3			protected	oph_ste	ophioblennius_steindachneri	8300	1	10	0,0115	2,9332	1	s	d	s	b	3	hd
gorgona	azufrada	NA	2009	cg_munoz	203	203	60		5	3			protected	par_col	paranthias_colonus	8325	1	10	0,0149	2,8633	1	w	b	l	l	4	pk
gorgona	azufrada	NA	2009	cg_munoz	203	203	60		5	3			protected	sca_gho	scarus_ghobban	5548	2	10	0,0165	3,041	1	m	d	f	b	5	hd
gorgona	azufrada	NA	2009	cg_munoz	203	203	60		5	3			protected	ste_ban	stethojulis_bandanensis	5640	1	10	0,03035	2,581	1	m	d	f	b	3	im
gorgona	azufrada	NA	2009	cg_munoz	203	203	60		5	3			protected	suf_ver	sufflamen_verres	13533	3	10	0,0324	2,929	0,963391137	m	d	s	b	5	im
gorgona	azufrada	NA	2009	cg_munoz	203	203	60		5	3			protected	tha_luc	thalassoma_lucasanum	13860	5	10	0,0126	2,8783	1	s	d	f	b	3	im
gorgona	azufrada	NA	2009	cg_munoz	203	203	60		5	3			protected	myr_lei	myripristis_leiognathus	13752	12	10	0,0053	3,6134	1	m	n	m	b	3	pk
gorgona	azufrada	NA	2009	cg_munoz	203	203	60		5	3			protected	hol_pas	holacanthus_passer	8294	2	12,5	0,0271	2,8577	1	m	d	s	b	4	is
gorgona	azufrada	NA	2009	cg_munoz	203	203	60		5	3			protected	joh_nig	johnrandallia_nigrirostris	12310	1	12,5	0,000033	2,9838	10	m	d	m	b	4	im
gorgona	azufrada	NA	2009	cg_munoz	203	203	60		5	3			protected	oph_ste	ophioblennius_steindachneri	8300	1	12,5	0,0115	2,9332	1	s	d	s	b	3	hd
gorgona	azufrada	NA	2009	cg_munoz	203	203	60		5	3			protected	suf_ver	sufflamen_verres	13533	1	12,5	0,0324	2,929	0,963391137	m	d	s	b	5	im
gorgona	azufrada	NA	2009	cg_munoz	203	203	60		5	3			protected	tha_luc	thalassoma_lucasanum	13860	2	12,5	0,0126	2,8783	1	s	d	f	b	3	im
gorgona	azufrada	NA	2009	cg_munoz	203	203	60		5	3			protected	myr_ber	myripristis_berndti	4910	3	12,5	0,0053	3,6134	1	m	n	f	l	4	pk
gorgona	azufrada	NA	2009	cg_munoz	203	203	60		5	3			protected	myr_lei	myripristis_leiognathus	13752	3	12,5	0,0053	3,6134	1	m	n	m	b	3	pk
gorgona	azufrada	NA	2009	cg_munoz	203	203	60		5	3			protected	sar_sub	sargocentron_suborbitalis	13775	2	12,5	0,0158	3,0514	1	s	n	s	b	4	im
gorgona	azufrada	NA	2009	cg_munoz	203	203	60		5	3			protected	aro_mel	arothron_meleagris	6401	2	15	0,0634	2,756	1	m	d	s	b	5	im
gorgona	azufrada	NA	2009	cg_munoz	203	203	60		5	3			protected	hol_pas	holacanthus_passer	8294	3	15	0,0271	2,8577	1	m	d	s	b	4	is
gorgona	azufrada	NA	2009	cg_munoz	203	203	60		5	3			protected	myr_ber	myripristis_berndti	4910	2	15	0,0053	3,6134	1	m	n	f	l	4	pk
gorgona	azufrada	NA	2009	cg_munoz	204	204	60		5	3			protected	suf_ver	sufflamen_verres	13533	1	5	0,0324	2,929	0,963391137	m	d	s	b	5	im
gorgona	azufrada	NA	2009	cg_munoz	204	204	60		5	3			protected	cir_oxy	cirrhitichthys_oxycephalus	5830	3	5	0,0138	3,1175	1	s	d	s	b	2	im
gorgona	azufrada	NA	2009	cg_munoz	204	204	60		5	3			protected	can_pun	canthigaster_punctatissima	14159	1	7,5	0,0323	2,9533	1	s	d	p	b	2	im
gorgona	azufrada	NA	2009	cg_munoz	204	204	60		5	3			protected	hol_pas	holacanthus_passer	8294	5	7,5	0,0271	2,8577	1	m	d	s	b	4	is
gorgona	azufrada	NA	2009	cg_munoz	204	204	60		5	3			protected	joh_nig	johnrandallia_nigrirostris	12310	1	7,5	0,000033	2,9838	10	m	d	m	b	4	im
gorgona	azufrada	NA	2009	cg_munoz	204	204	60		5	3			protected	par_col	paranthias_colonus	8325	3	7,5	0,0149	2,8633	1	w	b	l	l	4	pk
gorgona	azufrada	NA	2009	cg_munoz	204	204	60		5	3			protected	suf_ver	sufflamen_verres	13533	5	7,5	0,0324	2,929	0,963391137	m	d	s	b	5	im
gorgona	azufrada	NA	2009	cg_munoz	204	204	60		5	3			protected	cir_oxy	cirrhitichthys_oxycephalus	5830	55	7,5	0,0138	3,1175	1	s	d	s	b	2	im
gorgona	azufrada	NA	2009	cg_munoz	204	204	60		5	3			protected	aca_xan	acanthurus_xanthopterus	1261	1	10	0,0267	2,984	0,908265213	m	d	m	b	5	hd
gorgona	azufrada	NA	2009	cg_munoz	204	204	60		5	3			protected	hol_pas	holacanthus_passer	8294	12	10	0,0271	2,8577	1	m	d	s	b	4	is
gorgona	azufrada	NA	2009	cg_munoz	204	204	60		5	3			protected	joh_nig	johnrandallia_nigrirostris	12310	1	10	0,000033	2,9838	10	m	d	m	b	4	im
gorgona	azufrada	NA	2009	cg_munoz	204	204	60		5	3			protected	par_col	paranthias_colonus	8325	3	10	0,0149	2,8633	1	w	b	l	l	4	pk
gorgona	azufrada	NA	2009	cg_munoz	204	204	60		5	3			protected	ste_aca	stegastes_acapulcoensis	12509	3	10	0,0181	3,0755	1	s	d	f	b	3	hd
gorgona	azufrada	NA	2009	cg_munoz	204	204	60		5	3			protected	ste_arc	stegastes_arcifrons	12510	2	10	0,0181	3,0755	1	s	d	f	b	3	hd
gorgona	azufrada	NA	2009	cg_munoz	204	204	60		5	3			protected	ste_ban	stethojulis_bandanensis	5640	1	10	0,03035	2,581	1	m	d	f	b	3	im
gorgona	azufrada	NA	2009	cg_munoz	204	204	60		5	3			protected	abu_tro	abudefduf_troschelii	8245	5	12,5	0,0246	2,85	1	m	d	f	l	4	pk
gorgona	azufrada	NA	2009	cg_munoz	204	204	60		5	3			protected	bod_dip	bodianus_diplotaenia	8270	1	12,5	0,0446	2,76	1	m	d	s	b	5	im
gorgona	azufrada	NA	2009	cg_munoz	204	204	60		5	3			protected	cep_pan	cephalopholis_panamensis	8761	1	12,5	0,0114	1	1	s	n	s	b	4	fc
gorgona	azufrada	NA	2009	cg_munoz	204	204	60		5	3			protected	cte_mar	ctenochaetus_marginatus	6014	2	12,5	0,785	2,984	0,965250965	s	d	f	b	4	hd
gorgona	azufrada	NA	2009	cg_munoz	204	204	60		5	3			protected	hol_pas	holacanthus_passer	8294	1	12,5	0,0271	2,8577	1	m	d	s	b	4	is
gorgona	azufrada	NA	2009	cg_munoz	204	204	60		5	3			protected	lut_vir	lutjanus_viridis	183	57	12,5	0,0211	2,9261	1	w	n	l	b	4	fc
gorgona	azufrada	NA	2009	cg_munoz	204	204	60		5	3			protected	oph_ste	ophioblennius_steindachneri	8300	1	12,5	0,0115	2,9332	1	s	d	s	b	3	hd
gorgona	azufrada	NA	2009	cg_munoz	204	204	60		5	3			protected	sca_gho	scarus_ghobban	5548	2	12,5	0,0165	3,041	1	m	d	f	b	5	hd
gorgona	azufrada	NA	2009	cg_munoz	204	204	60		5	3			protected	myr_lei	myripristis_leiognathus	13752	1	12,5	0,0053	3,6134	1	m	n	m	b	3	pk
gorgona	azufrada	NA	2009	cg_munoz	204	204	60		5	3			protected	lut_vir	lutjanus_viridis	183	3	15	0,0211	2,9261	1	w	n	l	b	4	fc
gorgona	azufrada	NA	2009	cg_munoz	204	204	60		5	3			protected	myr_ber	myripristis_berndti	4910	4	15	0,0053	3,6134	1	m	n	f	l	4	pk
gorgona	azufrada	NA	2009	cg_munoz	204	204	60		5	3			protected	myr_lei	myripristis_leiognathus	13752	2	15	0,0053	3,6134	1	m	n	m	b	3	pk
gorgona	azufrada	NA	2009	cg_munoz	204	204	60		5	3			protected	suf_ver	sufflamen_verres	13533	1	20	0,0324	2,929	0,963391137	m	d	s	b	5	im
gorgona	azufrada	NA	2009	cg_munoz	204	204	60		5	3			protected	fis_com	fistularia_commersonii	5444	1	30	0,00529	2,59	1	w	d	f	h	6	fc
gorgona	azufrada	NA	2009	cg_munoz	204	204	60		5	3			protected	fis_com	fistularia_commersonii	5444	1	40	0,00529	2,59	1	w	d	f	h	6	fc
gorgona	azufrada	NA	2009	cg_munoz	204	204	60		5	3			protected	fis_com	fistularia_commersonii	5444	1	50	0,00529	2,59	1	w	d	f	h	6	fc
gorgona	azufrada	NA	2009	cg_munoz	204	204	60		5	3			protected	pse_nau	pseudobalistes_naufragium	8226	1	50	0,0726	2,76	1	m	d	s	b	6	im
gorgona	azufrada	NA	2009	cg_munoz	204	204	60		5	3			protected	gym_cas	gymnothorax_castaneus	13782	1	200	0,0007	3,2179	1	s	n	s	b	6	fc
gorgona	azufrada	NA	2009	fa_zapata	205	205	60		5	3			protected	chr_atr	chromis_atrilobata	8279	225	5	0,0052	3,4166	1	s	d	m	h	2	pk
gorgona	azufrada	NA	2009	fa_zapata	205	205	60		5	3			protected	joh_nig	johnrandallia_nigrirostris	12310	1	5	0,000033	2,9838	10	m	d	m	b	4	im
gorgona	azufrada	NA	2009	fa_zapata	205	205	60		5	3			protected	ste_aca	stegastes_acapulcoensis	12509	1	5	0,0181	3,0755	1	s	d	f	b	3	hd
gorgona	azufrada	NA	2009	fa_zapata	205	205	60		5	3			protected	tha_luc	thalassoma_lucasanum	13860	3	5	0,0126	2,8783	1	s	d	f	b	3	im
gorgona	azufrada	NA	2009	fa_zapata	205	205	60		5	3			protected	cir_oxy	cirrhitichthys_oxycephalus	5830	22	5	0,0138	3,1175	1	s	d	s	b	2	im
gorgona	azufrada	NA	2009	fa_zapata	205	205	60		5	3			protected	can_pun	canthigaster_punctatissima	14159	1	7,5	0,0323	2,9533	1	s	d	p	b	2	im
gorgona	azufrada	NA	2009	fa_zapata	205	205	60		5	3			protected	hol_pas	holacanthus_passer	8294	7	7,5	0,0271	2,8577	1	m	d	s	b	4	is
gorgona	azufrada	NA	2009	fa_zapata	205	205	60		5	3			protected	par_col	paranthias_colonus	8325	1	7,5	0,0149	2,8633	1	w	b	l	l	4	pk
gorgona	azufrada	NA	2009	fa_zapata	205	205	60		5	3			protected	tha_luc	thalassoma_lucasanum	13860	2	7,5	0,0126	2,8783	1	s	d	f	b	3	im
gorgona	azufrada	NA	2009	fa_zapata	205	205	60		5	3			protected	hol_pas	holacanthus_passer	8294	3	10	0,0271	2,8577	1	m	d	s	b	4	is
gorgona	azufrada	NA	2009	fa_zapata	205	205	60		5	3			protected	pla_aza	plagiotremus_azaleus	25513	4	10	0,0018	3,581	0,970873786	s	d	s	b	3	im
gorgona	azufrada	NA	2009	fa_zapata	205	205	60		5	3			protected	ser_psi	serranus_psittacinus	14298	2	10	0,0079	3,4496	1	m	n	s	b	3	fc
gorgona	azufrada	NA	2009	fa_zapata	205	205	60		5	3			protected	suf_ver	sufflamen_verres	13533	1	10	0,0324	2,929	0,963391137	m	d	s	b	5	im
gorgona	azufrada	NA	2009	fa_zapata	205	205	60		5	3			protected	tha_luc	thalassoma_lucasanum	13860	5	10	0,0126	2,8783	1	s	d	f	b	3	im
gorgona	azufrada	NA	2009	fa_zapata	205	205	60		5	3			protected	abu_tro	abudefduf_troschelii	8245	9	15	0,0246	2,85	1	m	d	f	l	4	pk
gorgona	azufrada	NA	2009	fa_zapata	205	205	60		5	3			protected	hol_pas	holacanthus_passer	8294	4	15	0,0271	2,8577	1	m	d	s	b	4	is
gorgona	azufrada	NA	2009	fa_zapata	205	205	60		5	3			protected	joh_nig	johnrandallia_nigrirostris	12310	1	15	0,000033	2,9838	10	m	d	m	b	4	im
gorgona	azufrada	NA	2009	fa_zapata	205	205	60		5	3			protected	suf_ver	sufflamen_verres	13533	1	15	0,0324	2,929	0,963391137	m	d	s	b	5	im
gorgona	azufrada	NA	2009	fa_zapata	205	205	60		5	3			protected	tha_luc	thalassoma_lucasanum	13860	3	15	0,0126	2,8783	1	s	d	f	b	3	im
gorgona	azufrada	NA	2009	fa_zapata	205	205	60		5	3			protected	aro_mel	arothron_meleagris	6401	2	20	0,0634	2,756	1	m	d	s	b	5	im
gorgona	azufrada	NA	2009	fa_zapata	205	205	60		5	3			protected	hol_pas	holacanthus_passer	8294	5	20	0,0271	2,8577	1	m	d	s	b	4	is
gorgona	azufrada	NA	2009	fa_zapata	205	205	60		5	3			protected	lut_vir	lutjanus_viridis	183	10	20	0,0211	2,9261	1	w	n	l	b	4	fc
gorgona	azufrada	NA	2009	fa_zapata	205	205	60		5	3			protected	par_col	paranthias_colonus	8325	2	20	0,0149	2,8633	1	w	b	l	l	4	pk
gorgona	azufrada	NA	2009	fa_zapata	205	205	60		5	3			protected	par_col	paranthias_colonus	8325	1	25	0,0149	2,8633	1	w	b	l	l	4	pk
gorgona	azufrada	NA	2009	fa_zapata	205	205	60		5	3			protected	sca_gho	scarus_ghobban	5548	1	25	0,0165	3,041	1	m	d	f	b	5	hd
gorgona	azufrada	NA	2009	fa_zapata	206	206	60		5	3			protected	chr_atr	chromis_atrilobata	8279	255	2,5	0,0052	3,4166	1	s	d	m	h	2	pk
gorgona	azufrada	NA	2009	fa_zapata	206	206	60		5	3			protected	can_pun	canthigaster_punctatissima	14159	1	5	0,0323	2,9533	1	s	d	p	b	2	im
gorgona	azufrada	NA	2009	fa_zapata	206	206	60		5	3			protected	chr_atr	chromis_atrilobata	8279	1020	5	0,0052	3,4166	1	s	d	m	h	2	pk
gorgona	azufrada	NA	2009	fa_zapata	206	206	60		5	3			protected	pla_aza	plagiotremus_azaleus	25513	8	5	0,0018	3,581	0,970873786	s	d	s	b	3	im
gorgona	azufrada	NA	2009	fa_zapata	206	206	60		5	3			protected	ste_aca	stegastes_acapulcoensis	12509	2	5	0,0181	3,0755	1	s	d	f	b	3	hd
gorgona	azufrada	NA	2009	fa_zapata	206	206	60		5	3			protected	cir_oxy	cirrhitichthys_oxycephalus	5830	53	5	0,0138	3,1175	1	s	d	s	b	2	im
gorgona	azufrada	NA	2009	fa_zapata	206	206	60		5	3			protected	can_pun	canthigaster_punctatissima	14159	1	7,5	0,0323	2,9533	1	s	d	p	b	2	im
gorgona	azufrada	NA	2009	fa_zapata	206	206	60		5	3			protected	hol_pas	holacanthus_passer	8294	6	7,5	0,0271	2,8577	1	m	d	s	b	4	is
gorgona	azufrada	NA	2009	fa_zapata	206	206	60		5	3			protected	pla_aza	plagiotremus_azaleus	25513	4	7,5	0,0018	3,581	0,970873786	s	d	s	b	3	im
gorgona	azufrada	NA	2009	fa_zapata	206	206	60		5	3			protected	ste_aca	stegastes_acapulcoensis	12509	2	7,5	0,0181	3,0755	1	s	d	f	b	3	hd
gorgona	azufrada	NA	2009	fa_zapata	206	206	60		5	3			protected	cir_oxy	cirrhitichthys_oxycephalus	5830	2	7,5	0,0138	3,1175	1	s	d	s	b	2	im
gorgona	azufrada	NA	2009	fa_zapata	206	206	60		5	3			protected	hol_pas	holacanthus_passer	8294	2	10	0,0271	2,8577	1	m	d	s	b	4	is
gorgona	azufrada	NA	2009	fa_zapata	206	206	60		5	3			protected	joh_nig	johnrandallia_nigrirostris	12310	1	10	0,000033	2,9838	10	m	d	m	b	4	im
gorgona	azufrada	NA	2009	fa_zapata	206	206	60		5	3			protected	sca_gho	scarus_ghobban	5548	25	10	0,0165	3,041	1	m	d	f	b	5	hd
gorgona	azufrada	NA	2009	fa_zapata	206	206	60		5	3			protected	ste_arc	stegastes_arcifrons	12510	1	10	0,0181	3,0755	1	s	d	f	b	3	hd
gorgona	azufrada	NA	2009	fa_zapata	206	206	60		5	3			protected	suf_ver	sufflamen_verres	13533	1	10	0,0324	2,929	0,963391137	m	d	s	b	5	im
gorgona	azufrada	NA	2009	fa_zapata	206	206	60		5	3			protected	tha_luc	thalassoma_lucasanum	13860	5	10	0,0126	2,8783	1	s	d	f	b	3	im
gorgona	azufrada	NA	2009	fa_zapata	206	206	60		5	3			protected	hol_pas	holacanthus_passer	8294	1	12,5	0,0271	2,8577	1	m	d	s	b	4	is
gorgona	azufrada	NA	2009	fa_zapata	206	206	60		5	3			protected	joh_nig	johnrandallia_nigrirostris	12310	3	12,5	0,000033	2,9838	10	m	d	m	b	4	im
gorgona	azufrada	NA	2009	fa_zapata	206	206	60		5	3			protected	par_col	paranthias_colonus	8325	1	12,5	0,0149	2,8633	1	w	b	l	l	4	pk
gorgona	azufrada	NA	2009	fa_zapata	206	206	60		5	3			protected	ste_arc	stegastes_arcifrons	12510	1	12,5	0,0181	3,0755	1	s	d	f	b	3	hd
gorgona	azufrada	NA	2009	fa_zapata	206	206	60		5	3			protected	tha_luc	thalassoma_lucasanum	13860	6	12,5	0,0126	2,8783	1	s	d	f	b	3	im
gorgona	azufrada	NA	2009	fa_zapata	206	206	60		5	3			protected	myr_lei	myripristis_leiognathus	13752	4	12,5	0,0053	3,6134	1	m	n	m	b	3	pk
gorgona	azufrada	NA	2009	fa_zapata	206	206	60		5	3			protected	hol_pas	holacanthus_passer	8294	1	15	0,0271	2,8577	1	m	d	s	b	4	is
gorgona	azufrada	NA	2009	fa_zapata	206	206	60		5	3			protected	oph_ste	ophioblennius_steindachneri	8300	2	15	0,0115	2,9332	1	s	d	s	b	3	hd
gorgona	azufrada	NA	2009	fa_zapata	206	206	60		5	3			protected	ser_psi	serranus_psittacinus	14298	1	15	0,0079	3,4496	1	m	n	s	b	3	fc
gorgona	azufrada	NA	2009	fa_zapata	206	206	60		5	3			protected	suf_ver	sufflamen_verres	13533	2	15	0,0324	2,929	0,963391137	m	d	s	b	5	im
gorgona	azufrada	NA	2009	fa_zapata	206	206	60		5	3			protected	bod_dip	bodianus_diplotaenia	8270	1	20	0,0446	2,76	1	m	d	s	b	5	im
gorgona	azufrada	NA	2009	fa_zapata	206	206	60		5	3			protected	cte_mar	ctenochaetus_marginatus	6014	1	20	0,785	2,984	0,965250965	s	d	f	b	4	hd
gorgona	azufrada	NA	2009	fa_zapata	206	206	60		5	3			protected	par_col	paranthias_colonus	8325	1	20	0,0149	2,8633	1	w	b	l	l	4	pk
gorgona	azufrada	NA	2009	fa_zapata	206	206	60		5	3			protected	sca_gho	scarus_ghobban	5548	1	20	0,0165	3,041	1	m	d	f	b	5	hd
gorgona	azufrada	NA	2009	fa_zapata	206	206	60		5	3			protected	ser_psi	serranus_psittacinus	14298	1	20	0,0079	3,4496	1	m	n	s	b	3	fc
gorgona	azufrada	NA	2009	fa_zapata	206	206	60		5	3			protected	ste_ban	stethojulis_bandanensis	5640	1	20	0,03035	2,581	1	m	d	f	b	3	im
gorgona	azufrada	NA	2009	fa_zapata	206	206	60		5	3			protected	suf_ver	sufflamen_verres	13533	3	20	0,0324	2,929	0,963391137	m	d	s	b	5	im
gorgona	azufrada	NA	2009	fa_zapata	206	206	60		5	3			protected	myr_ber	myripristis_berndti	4910	1	20	0,0053	3,6134	1	m	n	f	l	4	pk
gorgona	azufrada	NA	2009	fa_zapata	206	206	60		5	3			protected	aro_mel	arothron_meleagris	6401	2	30	0,0634	2,756	1	m	d	s	b	5	im
gorgona	azufrada	NA	2009	fa_zapata	206	206	60		5	3			protected	fis_com	fistularia_commersonii	5444	1	30	0,00529	2,59	1	w	d	f	h	6	fc
gorgona	azufrada	NA	2009	fa_zapata	206	206	60		5	3			protected	lut_vir	lutjanus_viridis	183	1	30	0,0211	2,9261	1	w	n	l	b	4	fc
gorgona	azufrada	NA	2009	fa_zapata	206	206	60		5	3			protected	fis_com	fistularia_commersonii	5444	1	40	0,00529	2,59	1	w	d	f	h	6	fc
gorgona	azufrada	NA	2009	fa_zapata	206	206	60		5	3			protected	gym_fla	gymnothorax_flavimarginatus	5392	1	150	0,0004	3,35	0,99	s	n	s	b	6	fc
gorgona	azufrada	NA	2009	mm_palacios	207	207	60		5	3			protected	cir_oxy	cirrhitichthys_oxycephalus	5830	1	2,5	0,0138	3,1175	1	s	d	s	b	2	im
gorgona	azufrada	NA	2009	mm_palacios	207	207	60		5	3			protected	can_pun	canthigaster_punctatissima	14159	2	5	0,0323	2,9533	1	s	d	p	b	2	im
gorgona	azufrada	NA	2009	mm_palacios	207	207	60		5	3			protected	hae_mac	haemulon_maculicauda	8317	1	5	0,00000737	3,124	10	w	n	m	b	4	im
gorgona	azufrada	NA	2009	mm_palacios	207	207	60		5	3			protected	hol_pas	holacanthus_passer	8294	1	5	0,0271	2,8577	1	m	d	s	b	4	is
gorgona	azufrada	NA	2009	mm_palacios	207	207	60		5	3			protected	joh_nig	johnrandallia_nigrirostris	12310	1	5	0,000033	2,9838	10	m	d	m	b	4	im
gorgona	azufrada	NA	2009	mm_palacios	207	207	60		5	3			protected	pla_aza	plagiotremus_azaleus	25513	2	5	0,0018	3,581	0,970873786	s	d	s	b	3	im
gorgona	azufrada	NA	2009	mm_palacios	207	207	60		5	3			protected	suf_ver	sufflamen_verres	13533	1	5	0,0324	2,929	0,963391137	m	d	s	b	5	im
gorgona	azufrada	NA	2009	mm_palacios	207	207	60		5	3			protected	cir_oxy	cirrhitichthys_oxycephalus	5830	6	5	0,0138	3,1175	1	s	d	s	b	2	im
gorgona	azufrada	NA	2009	mm_palacios	207	207	60		5	3			protected	hae_mac	haemulon_maculicauda	8317	2	7,5	0,00000737	3,124	10	w	n	m	b	4	im
gorgona	azufrada	NA	2009	mm_palacios	207	207	60		5	3			protected	hol_pas	holacanthus_passer	8294	3	7,5	0,0271	2,8577	1	m	d	s	b	4	is
gorgona	azufrada	NA	2009	mm_palacios	207	207	60		5	3			protected	joh_nig	johnrandallia_nigrirostris	12310	10	7,5	0,000033	2,9838	10	m	d	m	b	4	im
gorgona	azufrada	NA	2009	mm_palacios	207	207	60		5	3			protected	pla_aza	plagiotremus_azaleus	25513	16	7,5	0,0018	3,581	0,970873786	s	d	s	b	3	im
gorgona	azufrada	NA	2009	mm_palacios	207	207	60		5	3			protected	ste_aca	stegastes_acapulcoensis	12509	3	7,5	0,0181	3,0755	1	s	d	f	b	3	hd
gorgona	azufrada	NA	2009	mm_palacios	207	207	60		5	3			protected	suf_ver	sufflamen_verres	13533	6	7,5	0,0324	2,929	0,963391137	m	d	s	b	5	im
gorgona	azufrada	NA	2009	mm_palacios	207	207	60		5	3			protected	tha_luc	thalassoma_lucasanum	13860	7	7,5	0,0126	2,8783	1	s	d	f	b	3	im
gorgona	azufrada	NA	2009	mm_palacios	207	207	60		5	3			protected	cir_oxy	cirrhitichthys_oxycephalus	5830	38	7,5	0,0138	3,1175	1	s	d	s	b	2	im
gorgona	azufrada	NA	2009	mm_palacios	207	207	60		5	3			protected	myr_lei	myripristis_leiognathus	13752	1	7,5	0,0053	3,6134	1	m	n	m	b	3	pk
gorgona	azufrada	NA	2009	mm_palacios	207	207	60		5	3			protected	aca_xan	acanthurus_xanthopterus	1261	1	10	0,0267	2,984	0,908265213	m	d	m	b	5	hd
gorgona	azufrada	NA	2009	mm_palacios	207	207	60		5	3			protected	hae_mac	haemulon_maculicauda	8317	1	10	0,00000737	3,124	10	w	n	m	b	4	im
gorgona	azufrada	NA	2009	mm_palacios	207	207	60		5	3			protected	hol_pas	holacanthus_passer	8294	3	10	0,0271	2,8577	1	m	d	s	b	4	is
gorgona	azufrada	NA	2009	mm_palacios	207	207	60		5	3			protected	joh_nig	johnrandallia_nigrirostris	12310	3	10	0,000033	2,9838	10	m	d	m	b	4	im
gorgona	azufrada	NA	2009	mm_palacios	207	207	60		5	3			protected	par_col	paranthias_colonus	8325	1	10	0,0149	2,8633	1	w	b	l	l	4	pk
gorgona	azufrada	NA	2009	mm_palacios	207	207	60		5	3			protected	sca_gho	scarus_ghobban	5548	4	10	0,0165	3,041	1	m	d	f	b	5	hd
gorgona	azufrada	NA	2009	mm_palacios	207	207	60		5	3			protected	suf_ver	sufflamen_verres	13533	1	10	0,0324	2,929	0,963391137	m	d	s	b	5	im
gorgona	azufrada	NA	2009	mm_palacios	207	207	60		5	3			protected	tha_luc	thalassoma_lucasanum	13860	12	10	0,0126	2,8783	1	s	d	f	b	3	im
gorgona	azufrada	NA	2009	mm_palacios	207	207	60		5	3			protected	myr_lei	myripristis_leiognathus	13752	2	10	0,0053	3,6134	1	m	n	m	b	3	pk
gorgona	azufrada	NA	2009	mm_palacios	207	207	60		5	3			protected	hol_pas	holacanthus_passer	8294	1	12,5	0,0271	2,8577	1	m	d	s	b	4	is
gorgona	azufrada	NA	2009	mm_palacios	207	207	60		5	3			protected	oph_ste	ophioblennius_steindachneri	8300	1	12,5	0,0115	2,9332	1	s	d	s	b	3	hd
gorgona	azufrada	NA	2009	mm_palacios	207	207	60		5	3			protected	fis_com	fistularia_commersonii	5444	1	20	0,00529	2,59	1	w	d	f	h	6	fc
gorgona	azufrada	NA	2009	mm_palacios	208	208	60		5	3			protected	can_jan	canthigaster_janthinoptera	6543	1	5	0,0323	2,9533	1	s	d	s	b	2	om
gorgona	azufrada	NA	2009	mm_palacios	208	208	60		5	3			protected	can_pun	canthigaster_punctatissima	14159	1	5	0,0323	2,9533	1	s	d	p	b	2	im
gorgona	azufrada	NA	2009	mm_palacios	208	208	60		5	3			protected	hol_pas	holacanthus_passer	8294	6	5	0,0271	2,8577	1	m	d	s	b	4	is
gorgona	azufrada	NA	2009	mm_palacios	208	208	60		5	3			protected	joh_nig	johnrandallia_nigrirostris	12310	1	5	0,000033	2,9838	10	m	d	m	b	4	im
gorgona	azufrada	NA	2009	mm_palacios	208	208	60		5	3			protected	suf_ver	sufflamen_verres	13533	1	5	0,0324	2,929	0,963391137	m	d	s	b	5	im
gorgona	azufrada	NA	2009	mm_palacios	208	208	60		5	3			protected	cir_oxy	cirrhitichthys_oxycephalus	5830	8	5	0,0138	3,1175	1	s	d	s	b	2	im
gorgona	azufrada	NA	2009	mm_palacios	208	208	60		5	3			protected	bod_dip	bodianus_diplotaenia	8270	2	7,5	0,0446	2,76	1	m	d	s	b	5	im
gorgona	azufrada	NA	2009	mm_palacios	208	208	60		5	3			protected	hol_pas	holacanthus_passer	8294	6	7,5	0,0271	2,8577	1	m	d	s	b	4	is
gorgona	azufrada	NA	2009	mm_palacios	208	208	60		5	3			protected	joh_nig	johnrandallia_nigrirostris	12310	10	7,5	0,000033	2,9838	10	m	d	m	b	4	im
gorgona	azufrada	NA	2009	mm_palacios	208	208	60		5	3			protected	ste_aca	stegastes_acapulcoensis	12509	1	7,5	0,0181	3,0755	1	s	d	f	b	3	hd
gorgona	azufrada	NA	2009	mm_palacios	208	208	60		5	3			protected	suf_ver	sufflamen_verres	13533	3	7,5	0,0324	2,929	0,963391137	m	d	s	b	5	im
gorgona	azufrada	NA	2009	mm_palacios	208	208	60		5	3			protected	cir_oxy	cirrhitichthys_oxycephalus	5830	36	7,5	0,0138	3,1175	1	s	d	s	b	2	im
gorgona	azufrada	NA	2009	mm_palacios	208	208	60		5	3			protected	abu_tro	abudefduf_troschelii	8245	1	10	0,0246	2,85	1	m	d	f	l	4	pk
gorgona	azufrada	NA	2009	mm_palacios	208	208	60		5	3			protected	aca_xan	acanthurus_xanthopterus	1261	3	10	0,0267	2,984	0,908265213	m	d	m	b	5	hd
gorgona	azufrada	NA	2009	mm_palacios	208	208	60		5	3			protected	hae_mac	haemulon_maculicauda	8317	15	10	0,00000737	3,124	10	w	n	m	b	4	im
gorgona	azufrada	NA	2009	mm_palacios	208	208	60		5	3			protected	hol_pas	holacanthus_passer	8294	2	10	0,0271	2,8577	1	m	d	s	b	4	is
gorgona	azufrada	NA	2009	mm_palacios	208	208	60		5	3			protected	joh_nig	johnrandallia_nigrirostris	12310	8	10	0,000033	2,9838	10	m	d	m	b	4	im
gorgona	azufrada	NA	2009	mm_palacios	208	208	60		5	3			protected	oph_ste	ophioblennius_steindachneri	8300	1	10	0,0115	2,9332	1	s	d	s	b	3	hd
gorgona	azufrada	NA	2009	mm_palacios	208	208	60		5	3			protected	tha_luc	thalassoma_lucasanum	13860	2	10	0,0126	2,8783	1	s	d	f	b	3	im
gorgona	azufrada	NA	2009	mm_palacios	208	208	60		5	3			protected	myr_lei	myripristis_leiognathus	13752	1	10	0,0053	3,6134	1	m	n	m	b	3	pk
gorgona	azufrada	NA	2009	mm_palacios	208	208	60		5	3			protected	hol_pas	holacanthus_passer	8294	1	12,5	0,0271	2,8577	1	m	d	s	b	4	is
gorgona	azufrada	NA	2009	mm_palacios	208	208	60		5	3			protected	sca_gho	scarus_ghobban	5548	2	12,5	0,0165	3,041	1	m	d	f	b	5	hd
gorgona	azufrada	NA	2009	mm_palacios	208	208	60		5	3			protected	bod_dip	bodianus_diplotaenia	8270	1	15	0,0446	2,76	1	m	d	s	b	5	im
gorgona	azufrada	NA	2009	mm_palacios	208	208	60		5	3			protected	cep_pan	cephalopholis_panamensis	8761	2	15	0,0114	1	1	s	n	s	b	4	fc
gorgona	azufrada	NA	2009	mm_palacios	208	208	60		5	3			protected	hol_pas	holacanthus_passer	8294	1	15	0,0271	2,8577	1	m	d	s	b	4	is
gorgona	azufrada	NA	2009	mm_palacios	208	208	60		5	3			protected	cep_pan	cephalopholis_panamensis	8761	1	20	0,0114	1	1	s	n	s	b	4	fc
gorgona	azufrada	NA	2009	mm_palacios	208	208	60		5	3			protected	sca_rub	scarus_rubroviolaceus	5555	1	50	0,0165	3,041	0,914913083	m	d	f	b	5	hd
gorgona	azufrada	NA	2009	cg_munoz	209	209	60		5	3			protected	apo_dov	apogon_dovii	8256	3	2,5	0,0000228	2,9434	9,61538462	s	n	f	l	2	pk
gorgona	azufrada	NA	2009	cg_munoz	209	209	60		5	3			protected	can_jan	canthigaster_janthinoptera	6543	1	5	0,0323	2,9533	1	s	d	s	b	2	om
gorgona	azufrada	NA	2009	cg_munoz	209	209	60		5	3			protected	can_pun	canthigaster_punctatissima	14159	1	5	0,0323	2,9533	1	s	d	p	b	2	im
gorgona	azufrada	NA	2009	cg_munoz	209	209	60		5	3			protected	chr_atr	chromis_atrilobata	8279	10	5	0,0052	3,4166	1	s	d	m	h	2	pk
gorgona	azufrada	NA	2009	cg_munoz	209	209	60		5	3			protected	joh_nig	johnrandallia_nigrirostris	12310	1	5	0,000033	2,9838	10	m	d	m	b	4	im
gorgona	azufrada	NA	2009	cg_munoz	209	209	60		5	3			protected	cir_oxy	cirrhitichthys_oxycephalus	5830	6	5	0,0138	3,1175	1	s	d	s	b	2	im
gorgona	azufrada	NA	2009	cg_munoz	209	209	60		5	3			protected	can_jan	canthigaster_janthinoptera	6543	1	7,5	0,0323	2,9533	1	s	d	s	b	2	om
gorgona	azufrada	NA	2009	cg_munoz	209	209	60		5	3			protected	chr_atr	chromis_atrilobata	8279	65	7,5	0,0052	3,4166	1	s	d	m	h	2	pk
gorgona	azufrada	NA	2009	cg_munoz	209	209	60		5	3			protected	hol_pas	holacanthus_passer	8294	4	7,5	0,0271	2,8577	1	m	d	s	b	4	is
gorgona	azufrada	NA	2009	cg_munoz	209	209	60		5	3			protected	joh_nig	johnrandallia_nigrirostris	12310	3	7,5	0,000033	2,9838	10	m	d	m	b	4	im
gorgona	azufrada	NA	2009	cg_munoz	209	209	60		5	3			protected	ste_aca	stegastes_acapulcoensis	12509	1	7,5	0,0181	3,0755	1	s	d	f	b	3	hd
gorgona	azufrada	NA	2009	cg_munoz	209	209	60		5	3			protected	suf_ver	sufflamen_verres	13533	1	7,5	0,0324	2,929	0,963391137	m	d	s	b	5	im
gorgona	azufrada	NA	2009	cg_munoz	209	209	60		5	3			protected	tha_luc	thalassoma_lucasanum	13860	5	7,5	0,0126	2,8783	1	s	d	f	b	3	im
gorgona	azufrada	NA	2009	cg_munoz	209	209	60		5	3			protected	cir_oxy	cirrhitichthys_oxycephalus	5830	37	7,5	0,0138	3,1175	1	s	d	s	b	2	im
gorgona	azufrada	NA	2009	cg_munoz	209	209	60		5	3			protected	abu_tro	abudefduf_troschelii	8245	1	10	0,0246	2,85	1	m	d	f	l	4	pk
gorgona	azufrada	NA	2009	cg_munoz	209	209	60		5	3			protected	aca_xan	acanthurus_xanthopterus	1261	1	10	0,0267	2,984	0,908265213	m	d	m	b	5	hd
gorgona	azufrada	NA	2009	cg_munoz	209	209	60		5	3			protected	hol_pas	holacanthus_passer	8294	2	10	0,0271	2,8577	1	m	d	s	b	4	is
gorgona	azufrada	NA	2009	cg_munoz	209	209	60		5	3			protected	joh_nig	johnrandallia_nigrirostris	12310	7	10	0,000033	2,9838	10	m	d	m	b	4	im
gorgona	azufrada	NA	2009	cg_munoz	209	209	60		5	3			protected	ste_aca	stegastes_acapulcoensis	12509	1	10	0,0181	3,0755	1	s	d	f	b	3	hd
gorgona	azufrada	NA	2009	cg_munoz	209	209	60		5	3			protected	suf_ver	sufflamen_verres	13533	1	10	0,0324	2,929	0,963391137	m	d	s	b	5	im
gorgona	azufrada	NA	2009	cg_munoz	209	209	60		5	3			protected	tha_luc	thalassoma_lucasanum	13860	5	10	0,0126	2,8783	1	s	d	f	b	3	im
gorgona	azufrada	NA	2009	cg_munoz	209	209	60		5	3			protected	myr_lei	myripristis_leiognathus	13752	1	10	0,0053	3,6134	1	m	n	m	b	3	pk
gorgona	azufrada	NA	2009	cg_munoz	209	209	60		5	3			protected	abu_tro	abudefduf_troschelii	8245	5	12,5	0,0246	2,85	1	m	d	f	l	4	pk
gorgona	azufrada	NA	2009	cg_munoz	209	209	60		5	3			protected	aca_xan	acanthurus_xanthopterus	1261	1	12,5	0,0267	2,984	0,908265213	m	d	m	b	5	hd
gorgona	azufrada	NA	2009	cg_munoz	209	209	60		5	3			protected	hol_pas	holacanthus_passer	8294	2	12,5	0,0271	2,8577	1	m	d	s	b	4	is
gorgona	azufrada	NA	2009	cg_munoz	209	209	60		5	3			protected	joh_nig	johnrandallia_nigrirostris	12310	5	12,5	0,000033	2,9838	10	m	d	m	b	4	im
gorgona	azufrada	NA	2009	cg_munoz	209	209	60		5	3			protected	oph_ste	ophioblennius_steindachneri	8300	1	12,5	0,0115	2,9332	1	s	d	s	b	3	hd
gorgona	azufrada	NA	2009	cg_munoz	209	209	60		5	3			protected	sca_gho	scarus_ghobban	5548	5	12,5	0,0165	3,041	1	m	d	f	b	5	hd
gorgona	azufrada	NA	2009	cg_munoz	209	209	60		5	3			protected	aro_mel	arothron_meleagris	6401	2	15	0,0634	2,756	1	m	d	s	b	5	im
gorgona	azufrada	NA	2009	cg_munoz	209	209	60		5	3			protected	tha_gra	thalassoma_grammaticum	13822	1	15	0,0126	2,8783	1	s	d	f	b	4	im
gorgona	azufrada	NA	2009	cg_munoz	210	210	60		5	3			protected	joh_nig	johnrandallia_nigrirostris	12310	1	5	0,000033	2,9838	10	m	d	m	b	4	im
gorgona	azufrada	NA	2009	cg_munoz	210	210	60		5	3			protected	cir_oxy	cirrhitichthys_oxycephalus	5830	5	5	0,0138	3,1175	1	s	d	s	b	2	im
gorgona	azufrada	NA	2009	cg_munoz	210	210	60		5	3			protected	can_jan	canthigaster_janthinoptera	6543	2	7,5	0,0323	2,9533	1	s	d	s	b	2	om
gorgona	azufrada	NA	2009	cg_munoz	210	210	60		5	3			protected	can_pun	canthigaster_punctatissima	14159	2	7,5	0,0323	2,9533	1	s	d	p	b	2	im
gorgona	azufrada	NA	2009	cg_munoz	210	210	60		5	3			protected	chr_atr	chromis_atrilobata	8279	210	7,5	0,0052	3,4166	1	s	d	m	h	2	pk
gorgona	azufrada	NA	2009	cg_munoz	210	210	60		5	3			protected	hae_mac	haemulon_maculicauda	8317	10	7,5	0,00000737	3,124	10	w	n	m	b	4	im
gorgona	azufrada	NA	2009	cg_munoz	210	210	60		5	3			protected	hol_pas	holacanthus_passer	8294	5	7,5	0,0271	2,8577	1	m	d	s	b	4	is
gorgona	azufrada	NA	2009	cg_munoz	210	210	60		5	3			protected	joh_nig	johnrandallia_nigrirostris	12310	3	7,5	0,000033	2,9838	10	m	d	m	b	4	im
gorgona	azufrada	NA	2009	cg_munoz	210	210	60		5	3			protected	pla_aza	plagiotremus_azaleus	25513	17	7,5	0,0018	3,581	0,970873786	s	d	s	b	3	im
gorgona	azufrada	NA	2009	cg_munoz	210	210	60		5	3			protected	ste_aca	stegastes_acapulcoensis	12509	1	7,5	0,0181	3,0755	1	s	d	f	b	3	hd
gorgona	azufrada	NA	2009	cg_munoz	210	210	60		5	3			protected	suf_ver	sufflamen_verres	13533	2	7,5	0,0324	2,929	0,963391137	m	d	s	b	5	im
gorgona	azufrada	NA	2009	cg_munoz	210	210	60		5	3			protected	tha_luc	thalassoma_lucasanum	13860	2	7,5	0,0126	2,8783	1	s	d	f	b	3	im
gorgona	azufrada	NA	2009	cg_munoz	210	210	60		5	3			protected	cir_oxy	cirrhitichthys_oxycephalus	5830	28	7,5	0,0138	3,1175	1	s	d	s	b	2	im
gorgona	azufrada	NA	2009	cg_munoz	210	210	60		5	3			protected	aca_xan	acanthurus_xanthopterus	1261	2	10	0,0267	2,984	0,908265213	m	d	m	b	5	hd
gorgona	azufrada	NA	2009	cg_munoz	210	210	60		5	3			protected	bod_dip	bodianus_diplotaenia	8270	2	10	0,0446	2,76	1	m	d	s	b	5	im
gorgona	azufrada	NA	2009	cg_munoz	210	210	60		5	3			protected	hol_pas	holacanthus_passer	8294	3	10	0,0271	2,8577	1	m	d	s	b	4	is
gorgona	azufrada	NA	2009	cg_munoz	210	210	60		5	3			protected	joh_nig	johnrandallia_nigrirostris	12310	15	10	0,000033	2,9838	10	m	d	m	b	4	im
gorgona	azufrada	NA	2009	cg_munoz	210	210	60		5	3			protected	par_col	paranthias_colonus	8325	1	10	0,0149	2,8633	1	w	b	l	l	4	pk
gorgona	azufrada	NA	2009	cg_munoz	210	210	60		5	3			protected	suf_ver	sufflamen_verres	13533	3	10	0,0324	2,929	0,963391137	m	d	s	b	5	im
gorgona	azufrada	NA	2009	cg_munoz	210	210	60		5	3			protected	oph_ste	ophioblennius_steindachneri	8300	1	12,5	0,0115	2,9332	1	s	d	s	b	3	hd
gorgona	azufrada	NA	2009	cg_munoz	210	210	60		5	3			protected	myr_lei	myripristis_leiognathus	13752	5	12,5	0,0053	3,6134	1	m	n	m	b	3	pk
gorgona	azufrada	NA	2009	cg_munoz	210	210	60		5	3			protected	aro_mel	arothron_meleagris	6401	1	15	0,0634	2,756	1	m	d	s	b	5	im
gorgona	azufrada	NA	2009	cg_munoz	210	210	60		5	3			protected	bod_dip	bodianus_diplotaenia	8270	1	15	0,0446	2,76	1	m	d	s	b	5	im
gorgona	azufrada	NA	2009	cg_munoz	210	210	60		5	3			protected	cep_pan	cephalopholis_panamensis	8761	1	15	0,0114	1	1	s	n	s	b	4	fc
gorgona	azufrada	NA	2009	cg_munoz	210	210	60		5	3			protected	par_col	paranthias_colonus	8325	12	15	0,0149	2,8633	1	w	b	l	l	4	pk
gorgona	azufrada	NA	2009	cg_munoz	210	210	60		5	3			protected	aro_mel	arothron_meleagris	6401	1	20	0,0634	2,756	1	m	d	s	b	5	im
gorgona	azufrada	NA	2009	fa_zapata	211	211	60		5	3			protected	cir_oxy	cirrhitichthys_oxycephalus	5830	1	2,5	0,0138	3,1175	1	s	d	s	b	2	im
gorgona	azufrada	NA	2009	fa_zapata	211	211	60		5	3			protected	can_pun	canthigaster_punctatissima	14159	1	5	0,0323	2,9533	1	s	d	p	b	2	im
gorgona	azufrada	NA	2009	fa_zapata	211	211	60		5	3			protected	chr_atr	chromis_atrilobata	8279	85	5	0,0052	3,4166	1	s	d	m	h	2	pk
gorgona	azufrada	NA	2009	fa_zapata	211	211	60		5	3			protected	hol_pas	holacanthus_passer	8294	4	5	0,0271	2,8577	1	m	d	s	b	4	is
gorgona	azufrada	NA	2009	fa_zapata	211	211	60		5	3			protected	joh_nig	johnrandallia_nigrirostris	12310	1	5	0,000033	2,9838	10	m	d	m	b	4	im
gorgona	azufrada	NA	2009	fa_zapata	211	211	60		5	3			protected	ste_aca	stegastes_acapulcoensis	12509	1	5	0,0181	3,0755	1	s	d	f	b	3	hd
gorgona	azufrada	NA	2009	fa_zapata	211	211	60		5	3			protected	cir_oxy	cirrhitichthys_oxycephalus	5830	70	5	0,0138	3,1175	1	s	d	s	b	2	im
gorgona	azufrada	NA	2009	fa_zapata	211	211	60		5	3			protected	can_pun	canthigaster_punctatissima	14159	1	7,5	0,0323	2,9533	1	s	d	p	b	2	im
gorgona	azufrada	NA	2009	fa_zapata	211	211	60		5	3			protected	hol_pas	holacanthus_passer	8294	6	7,5	0,0271	2,8577	1	m	d	s	b	4	is
gorgona	azufrada	NA	2009	fa_zapata	211	211	60		5	3			protected	joh_nig	johnrandallia_nigrirostris	12310	1	7,5	0,000033	2,9838	10	m	d	m	b	4	im
gorgona	azufrada	NA	2009	fa_zapata	211	211	60		5	3			protected	pla_aza	plagiotremus_azaleus	25513	1	7,5	0,0018	3,581	0,970873786	s	d	s	b	3	im
gorgona	azufrada	NA	2009	fa_zapata	211	211	60		5	3			protected	ste_aca	stegastes_acapulcoensis	12509	2	7,5	0,0181	3,0755	1	s	d	f	b	3	hd
gorgona	azufrada	NA	2009	fa_zapata	211	211	60		5	3			protected	abu_tro	abudefduf_troschelii	8245	5	10	0,0246	2,85	1	m	d	f	l	4	pk
gorgona	azufrada	NA	2009	fa_zapata	211	211	60		5	3			protected	bod_dip	bodianus_diplotaenia	8270	1	10	0,0446	2,76	1	m	d	s	b	5	im
gorgona	azufrada	NA	2009	fa_zapata	211	211	60		5	3			protected	hol_pas	holacanthus_passer	8294	2	10	0,0271	2,8577	1	m	d	s	b	4	is
gorgona	azufrada	NA	2009	fa_zapata	211	211	60		5	3			protected	joh_nig	johnrandallia_nigrirostris	12310	7	10	0,000033	2,9838	10	m	d	m	b	4	im
gorgona	azufrada	NA	2009	fa_zapata	211	211	60		5	3			protected	suf_ver	sufflamen_verres	13533	2	10	0,0324	2,929	0,963391137	m	d	s	b	5	im
gorgona	azufrada	NA	2009	fa_zapata	211	211	60		5	3			protected	tha_luc	thalassoma_lucasanum	13860	6	10	0,0126	2,8783	1	s	d	f	b	3	im
gorgona	azufrada	NA	2009	fa_zapata	211	211	60		5	3			protected	myr_lei	myripristis_leiognathus	13752	1	10	0,0053	3,6134	1	m	n	m	b	3	pk
gorgona	azufrada	NA	2009	fa_zapata	211	211	60		5	3			protected	aca_xan	acanthurus_xanthopterus	1261	2	12,5	0,0267	2,984	0,908265213	m	d	m	b	5	hd
gorgona	azufrada	NA	2009	fa_zapata	211	211	60		5	3			protected	hol_pas	holacanthus_passer	8294	2	15	0,0271	2,8577	1	m	d	s	b	4	is
gorgona	azufrada	NA	2009	fa_zapata	211	211	60		5	3			protected	suf_ver	sufflamen_verres	13533	3	15	0,0324	2,929	0,963391137	m	d	s	b	5	im
gorgona	azufrada	NA	2009	fa_zapata	211	211	60		5	3			protected	hol_pas	holacanthus_passer	8294	2	20	0,0271	2,8577	1	m	d	s	b	4	is
gorgona	azufrada	NA	2009	fa_zapata	211	211	60		5	3			protected	tha_gra	thalassoma_grammaticum	13822	1	20	0,0126	2,8783	1	s	d	f	b	4	im
gorgona	azufrada	NA	2009	fa_zapata	211	211	60		5	3			protected	aro_mel	arothron_meleagris	6401	1	25	0,0634	2,756	1	m	d	s	b	5	im
gorgona	azufrada	NA	2009	fa_zapata	211	211	60		5	3			protected	suf_ver	sufflamen_verres	13533	1	35	0,0324	2,929	0,963391137	m	d	s	b	5	im
gorgona	azufrada	NA	2009	fa_zapata	212	212	60		5	3			protected	cir_oxy	cirrhitichthys_oxycephalus	5830	3	2,5	0,0138	3,1175	1	s	d	s	b	2	im
gorgona	azufrada	NA	2009	fa_zapata	212	212	60		5	3			protected	can_pun	canthigaster_punctatissima	14159	2	5	0,0323	2,9533	1	s	d	p	b	2	im
gorgona	azufrada	NA	2009	fa_zapata	212	212	60		5	3			protected	hol_pas	holacanthus_passer	8294	4	5	0,0271	2,8577	1	m	d	s	b	4	is
gorgona	azufrada	NA	2009	fa_zapata	212	212	60		5	3			protected	pla_aza	plagiotremus_azaleus	25513	1	5	0,0018	3,581	0,970873786	s	d	s	b	3	im
gorgona	azufrada	NA	2009	fa_zapata	212	212	60		5	3			protected	cir_oxy	cirrhitichthys_oxycephalus	5830	70	5	0,0138	3,1175	1	s	d	s	b	2	im
gorgona	azufrada	NA	2009	fa_zapata	212	212	60		5	3			protected	joh_nig	johnrandallia_nigrirostris	12310	1	7,5	0,000033	2,9838	10	m	d	m	b	4	im
gorgona	azufrada	NA	2009	fa_zapata	212	212	60		5	3			protected	hol_pas	holacanthus_passer	8294	2	10	0,0271	2,8577	1	m	d	s	b	4	is
gorgona	azufrada	NA	2009	fa_zapata	212	212	60		5	3			protected	joh_nig	johnrandallia_nigrirostris	12310	14	10	0,000033	2,9838	10	m	d	m	b	4	im
gorgona	azufrada	NA	2009	fa_zapata	212	212	60		5	3			protected	tha_luc	thalassoma_lucasanum	13860	13	10	0,0126	2,8783	1	s	d	f	b	3	im
gorgona	azufrada	NA	2009	fa_zapata	212	212	60		5	3			protected	hol_pas	holacanthus_passer	8294	1	12,5	0,0271	2,8577	1	m	d	s	b	4	is
gorgona	azufrada	NA	2009	fa_zapata	212	212	60		5	3			protected	suf_ver	sufflamen_verres	13533	2	12,5	0,0324	2,929	0,963391137	m	d	s	b	5	im
gorgona	azufrada	NA	2009	fa_zapata	212	212	60		5	3			protected	tha_luc	thalassoma_lucasanum	13860	10	12,5	0,0126	2,8783	1	s	d	f	b	3	im
gorgona	azufrada	NA	2009	fa_zapata	212	212	60		5	3			protected	myr_lei	myripristis_leiognathus	13752	2	12,5	0,0053	3,6134	1	m	n	m	b	3	pk
gorgona	azufrada	NA	2009	fa_zapata	212	212	60		5	3			protected	cep_pan	cephalopholis_panamensis	8761	1	15	0,0114	1	1	s	n	s	b	4	fc
gorgona	azufrada	NA	2009	fa_zapata	212	212	60		5	3			protected	hol_pas	holacanthus_passer	8294	1	15	0,0271	2,8577	1	m	d	s	b	4	is
gorgona	azufrada	NA	2009	fa_zapata	212	212	60		5	3			protected	ste_ban	stethojulis_bandanensis	5640	4	15	0,03035	2,581	1	m	d	f	b	3	im
gorgona	azufrada	NA	2009	fa_zapata	212	212	60		5	3			protected	hol_pas	holacanthus_passer	8294	1	25	0,0271	2,8577	1	m	d	s	b	4	is
gorgona	azufrada	NA	2009	mm_palacios	213	213	60		5	3			protected	can_pun	canthigaster_punctatissima	14159	3	5	0,0323	2,9533	1	s	d	p	b	2	im
gorgona	azufrada	NA	2009	mm_palacios	213	213	60		5	3			protected	chr_atr	chromis_atrilobata	8279	25	5	0,0052	3,4166	1	s	d	m	h	2	pk
gorgona	azufrada	NA	2009	mm_palacios	213	213	60		5	3			protected	hol_pas	holacanthus_passer	8294	2	5	0,0271	2,8577	1	m	d	s	b	4	is
gorgona	azufrada	NA	2009	mm_palacios	213	213	60		5	3			protected	joh_nig	johnrandallia_nigrirostris	12310	5	5	0,000033	2,9838	10	m	d	m	b	4	im
gorgona	azufrada	NA	2009	mm_palacios	213	213	60		5	3			protected	pla_aza	plagiotremus_azaleus	25513	4	5	0,0018	3,581	0,970873786	s	d	s	b	3	im
gorgona	azufrada	NA	2009	mm_palacios	213	213	60		5	3			protected	ser_psi	serranus_psittacinus	14298	2	5	0,0079	3,4496	1	m	n	s	b	3	fc
gorgona	azufrada	NA	2009	mm_palacios	213	213	60		5	3			protected	cir_oxy	cirrhitichthys_oxycephalus	5830	2	5	0,0138	3,1175	1	s	d	s	b	2	im
gorgona	azufrada	NA	2009	mm_palacios	213	213	60		5	3			protected	chr_atr	chromis_atrilobata	8279	51	7,5	0,0052	3,4166	1	s	d	m	h	2	pk
gorgona	azufrada	NA	2009	mm_palacios	213	213	60		5	3			protected	epi_lab	epinephelus_labriformis	8196	1	7,5	0,0000113	3,035	10	m	n	s	b	5	fc
gorgona	azufrada	NA	2009	mm_palacios	213	213	60		5	3			protected	hol_pas	holacanthus_passer	8294	5	7,5	0,0271	2,8577	1	m	d	s	b	4	is
gorgona	azufrada	NA	2009	mm_palacios	213	213	60		5	3			protected	joh_nig	johnrandallia_nigrirostris	12310	21	7,5	0,000033	2,9838	10	m	d	m	b	4	im
gorgona	azufrada	NA	2009	mm_palacios	213	213	60		5	3			protected	pla_aza	plagiotremus_azaleus	25513	7	7,5	0,0018	3,581	0,970873786	s	d	s	b	3	im
gorgona	azufrada	NA	2009	mm_palacios	213	213	60		5	3			protected	ser_psi	serranus_psittacinus	14298	6	7,5	0,0079	3,4496	1	m	n	s	b	3	fc
gorgona	azufrada	NA	2009	mm_palacios	213	213	60		5	3			protected	suf_ver	sufflamen_verres	13533	2	7,5	0,0324	2,929	0,963391137	m	d	s	b	5	im
gorgona	azufrada	NA	2009	mm_palacios	213	213	60		5	3			protected	tha_luc	thalassoma_lucasanum	13860	2	7,5	0,0126	2,8783	1	s	d	f	b	3	im
gorgona	azufrada	NA	2009	mm_palacios	213	213	60		5	3			protected	cir_oxy	cirrhitichthys_oxycephalus	5830	28	7,5	0,0138	3,1175	1	s	d	s	b	2	im
gorgona	azufrada	NA	2009	mm_palacios	213	213	60		5	3			protected	aca_xan	acanthurus_xanthopterus	1261	2	10	0,0267	2,984	0,908265213	m	d	m	b	5	hd
gorgona	azufrada	NA	2009	mm_palacios	213	213	60		5	3			protected	joh_nig	johnrandallia_nigrirostris	12310	5	10	0,000033	2,9838	10	m	d	m	b	4	im
gorgona	azufrada	NA	2009	mm_palacios	213	213	60		5	3			protected	tha_luc	thalassoma_lucasanum	13860	4	10	0,0126	2,8783	1	s	d	f	b	3	im
gorgona	azufrada	NA	2009	mm_palacios	213	213	60		5	3			protected	aro_mel	arothron_meleagris	6401	1	12,5	0,0634	2,756	1	m	d	s	b	5	im
gorgona	azufrada	NA	2009	mm_palacios	213	213	60		5	3			protected	bod_dip	bodianus_diplotaenia	8270	1	12,5	0,0446	2,76	1	m	d	s	b	5	im
gorgona	azufrada	NA	2009	mm_palacios	213	213	60		5	3			protected	myr_lei	myripristis_leiognathus	13752	1	12,5	0,0053	3,6134	1	m	n	m	b	3	pk
gorgona	azufrada	NA	2009	mm_palacios	213	213	60		5	3			protected	aro_mel	arothron_meleagris	6401	1	15	0,0634	2,756	1	m	d	s	b	5	im
gorgona	azufrada	NA	2009	mm_palacios	213	213	60		5	3			protected	lut_vir	lutjanus_viridis	183	1	15	0,0211	2,9261	1	w	n	l	b	4	fc
gorgona	azufrada	NA	2009	mm_palacios	213	213	60		5	3			protected	fis_com	fistularia_commersonii	5444	1	25	0,00529	2,59	1	w	d	f	h	6	fc
gorgona	azufrada	NA	2009	mm_palacios	214	214	60		5	3			protected	chr_atr	chromis_atrilobata	8279	45	5	0,0052	3,4166	1	s	d	m	h	2	pk
gorgona	azufrada	NA	2009	mm_palacios	214	214	60		5	3			protected	joh_nig	johnrandallia_nigrirostris	12310	1	5	0,000033	2,9838	10	m	d	m	b	4	im
gorgona	azufrada	NA	2009	mm_palacios	214	214	60		5	3			protected	tha_luc	thalassoma_lucasanum	13860	4	5	0,0126	2,8783	1	s	d	f	b	3	im
gorgona	azufrada	NA	2009	mm_palacios	214	214	60		5	3			protected	cir_oxy	cirrhitichthys_oxycephalus	5830	1	5	0,0138	3,1175	1	s	d	s	b	2	im
gorgona	azufrada	NA	2009	mm_palacios	214	214	60		5	3			protected	abu_tro	abudefduf_troschelii	8245	4	7,5	0,0246	2,85	1	m	d	f	l	4	pk
gorgona	azufrada	NA	2009	mm_palacios	214	214	60		5	3			protected	chr_atr	chromis_atrilobata	8279	50	7,5	0,0052	3,4166	1	s	d	m	h	2	pk
gorgona	azufrada	NA	2009	mm_palacios	214	214	60		5	3			protected	hol_pas	holacanthus_passer	8294	3	7,5	0,0271	2,8577	1	m	d	s	b	4	is
gorgona	azufrada	NA	2009	mm_palacios	214	214	60		5	3			protected	joh_nig	johnrandallia_nigrirostris	12310	4	7,5	0,000033	2,9838	10	m	d	m	b	4	im
gorgona	azufrada	NA	2009	mm_palacios	214	214	60		5	3			protected	pla_aza	plagiotremus_azaleus	25513	3	7,5	0,0018	3,581	0,970873786	s	d	s	b	3	im
gorgona	azufrada	NA	2009	mm_palacios	214	214	60		5	3			protected	ser_psi	serranus_psittacinus	14298	3	7,5	0,0079	3,4496	1	m	n	s	b	3	fc
gorgona	azufrada	NA	2009	mm_palacios	214	214	60		5	3			protected	suf_ver	sufflamen_verres	13533	2	7,5	0,0324	2,929	0,963391137	m	d	s	b	5	im
gorgona	azufrada	NA	2009	mm_palacios	214	214	60		5	3			protected	tha_luc	thalassoma_lucasanum	13860	7	7,5	0,0126	2,8783	1	s	d	f	b	3	im
gorgona	azufrada	NA	2009	mm_palacios	214	214	60		5	3			protected	cir_oxy	cirrhitichthys_oxycephalus	5830	50	7,5	0,0138	3,1175	1	s	d	s	b	2	im
gorgona	azufrada	NA	2009	mm_palacios	214	214	60		5	3			protected	myr_lei	myripristis_leiognathus	13752	1	7,5	0,0053	3,6134	1	m	n	m	b	3	pk
gorgona	azufrada	NA	2009	mm_palacios	214	214	60		5	3			protected	aca_xan	acanthurus_xanthopterus	1261	2	10	0,0267	2,984	0,908265213	m	d	m	b	5	hd
gorgona	azufrada	NA	2009	mm_palacios	214	214	60		5	3			protected	hol_pas	holacanthus_passer	8294	2	10	0,0271	2,8577	1	m	d	s	b	4	is
gorgona	azufrada	NA	2009	mm_palacios	214	214	60		5	3			protected	ser_psi	serranus_psittacinus	14298	2	10	0,0079	3,4496	1	m	n	s	b	3	fc
gorgona	azufrada	NA	2009	mm_palacios	214	214	60		5	3			protected	suf_ver	sufflamen_verres	13533	1	10	0,0324	2,929	0,963391137	m	d	s	b	5	im
gorgona	azufrada	NA	2009	mm_palacios	214	214	60		5	3			protected	tha_luc	thalassoma_lucasanum	13860	4	10	0,0126	2,8783	1	s	d	f	b	3	im
gorgona	azufrada	NA	2009	mm_palacios	214	214	60		5	3			protected	myr_lei	myripristis_leiognathus	13752	3	10	0,0053	3,6134	1	m	n	m	b	3	pk
gorgona	azufrada	NA	2009	mm_palacios	214	214	60		5	3			protected	sca_gho	scarus_ghobban	5548	15	12,5	0,0165	3,041	1	m	d	f	b	5	hd
gorgona	azufrada	NA	2009	mm_palacios	214	214	60		5	3			protected	bod_dip	bodianus_diplotaenia	8270	2	15	0,0446	2,76	1	m	d	s	b	5	im
gorgona	azufrada	NA	2009	mm_palacios	214	214	60		5	3			protected	hol_pas	holacanthus_passer	8294	1	15	0,0271	2,8577	1	m	d	s	b	4	is
gorgona	azufrada	NA	2009	mm_palacios	214	214	60		5	3			protected	lut_vir	lutjanus_viridis	183	50	15	0,0211	2,9261	1	w	n	l	b	4	fc
gorgona	azufrada	NA	2009	mm_palacios	214	214	60		5	3			protected	sca_gho	scarus_ghobban	5548	2	15	0,0165	3,041	1	m	d	f	b	5	hd
gorgona	azufrada	NA	2009	mm_palacios	214	214	60		5	3			protected	aro_mel	arothron_meleagris	6401	1	20	0,0634	2,756	1	m	d	s	b	5	im
gorgona	azufrada	NA	2009	mm_palacios	214	214	60		5	3			protected	fis_com	fistularia_commersonii	5444	1	20	0,00529	2,59	1	w	d	f	h	6	fc
gorgona	azufrada	NA	2009	mm_palacios	214	214	60		5	3			protected	lut_vir	lutjanus_viridis	183	2	20	0,0211	2,9261	1	w	n	l	b	4	fc
gorgona	azufrada	NA	2009	mm_palacios	214	214	60		5	3			protected	fis_com	fistularia_commersonii	5444	1	35	0,00529	2,59	1	w	d	f	h	6	fc
gorgona	azufrada	NA	2009	cg_munoz	215	215	60		5	3			protected	chr_atr	chromis_atrilobata	8279	20	5	0,0052	3,4166	1	s	d	m	h	2	pk
gorgona	azufrada	NA	2009	cg_munoz	215	215	60		5	3			protected	chr_atr	chromis_atrilobata	8279	10	7,5	0,0052	3,4166	1	s	d	m	h	2	pk
gorgona	azufrada	NA	2009	cg_munoz	215	215	60		5	3			protected	hol_pas	holacanthus_passer	8294	4	7,5	0,0271	2,8577	1	m	d	s	b	4	is
gorgona	azufrada	NA	2009	cg_munoz	215	215	60		5	3			protected	joh_nig	johnrandallia_nigrirostris	12310	2	7,5	0,000033	2,9838	10	m	d	m	b	4	im
gorgona	azufrada	NA	2009	cg_munoz	215	215	60		5	3			protected	pla_aza	plagiotremus_azaleus	25513	6	7,5	0,0018	3,581	0,970873786	s	d	s	b	3	im
gorgona	azufrada	NA	2009	cg_munoz	215	215	60		5	3			protected	cir_oxy	cirrhitichthys_oxycephalus	5830	7	7,5	0,0138	3,1175	1	s	d	s	b	2	im
gorgona	azufrada	NA	2009	cg_munoz	215	215	60		5	3			protected	abu_tro	abudefduf_troschelii	8245	5	10	0,0246	2,85	1	m	d	f	l	4	pk
gorgona	azufrada	NA	2009	cg_munoz	215	215	60		5	3			protected	epi_lab	epinephelus_labriformis	8196	1	10	0,0000113	3,035	10	m	n	s	b	5	fc
gorgona	azufrada	NA	2009	cg_munoz	215	215	60		5	3			protected	hol_pas	holacanthus_passer	8294	2	10	0,0271	2,8577	1	m	d	s	b	4	is
gorgona	azufrada	NA	2009	cg_munoz	215	215	60		5	3			protected	joh_nig	johnrandallia_nigrirostris	12310	1	10	0,000033	2,9838	10	m	d	m	b	4	im
gorgona	azufrada	NA	2009	cg_munoz	215	215	60		5	3			protected	ser_psi	serranus_psittacinus	14298	1	10	0,0079	3,4496	1	m	n	s	b	3	fc
gorgona	azufrada	NA	2009	cg_munoz	215	215	60		5	3			protected	suf_ver	sufflamen_verres	13533	2	10	0,0324	2,929	0,963391137	m	d	s	b	5	im
gorgona	azufrada	NA	2009	cg_munoz	215	215	60		5	3			protected	tha_luc	thalassoma_lucasanum	13860	11	10	0,0126	2,8783	1	s	d	f	b	3	im
gorgona	azufrada	NA	2009	cg_munoz	215	215	60		5	3			protected	cir_oxy	cirrhitichthys_oxycephalus	5830	42	10	0,0138	3,1175	1	s	d	s	b	2	im
gorgona	azufrada	NA	2009	cg_munoz	215	215	60		5	3			protected	joh_nig	johnrandallia_nigrirostris	12310	1	12,5	0,000033	2,9838	10	m	d	m	b	4	im
gorgona	azufrada	NA	2009	cg_munoz	215	215	60		5	3			protected	par_col	paranthias_colonus	8325	2	12,5	0,0149	2,8633	1	w	b	l	l	4	pk
gorgona	azufrada	NA	2009	cg_munoz	215	215	60		5	3			protected	ser_psi	serranus_psittacinus	14298	1	12,5	0,0079	3,4496	1	m	n	s	b	3	fc
gorgona	azufrada	NA	2009	cg_munoz	215	215	60		5	3			protected	suf_ver	sufflamen_verres	13533	1	12,5	0,0324	2,929	0,963391137	m	d	s	b	5	im
gorgona	azufrada	NA	2009	cg_munoz	215	215	60		5	3			protected	tha_luc	thalassoma_lucasanum	13860	3	12,5	0,0126	2,8783	1	s	d	f	b	3	im
gorgona	azufrada	NA	2009	cg_munoz	215	215	60		5	3			protected	myr_lei	myripristis_leiognathus	13752	2	12,5	0,0053	3,6134	1	m	n	m	b	3	pk
gorgona	azufrada	NA	2009	cg_munoz	215	215	60		5	3			protected	lut_vir	lutjanus_viridis	183	22	15	0,0211	2,9261	1	w	n	l	b	4	fc
gorgona	azufrada	NA	2009	cg_munoz	215	215	60		5	3			protected	tha_luc	thalassoma_lucasanum	13860	2	15	0,0126	2,8783	1	s	d	f	b	3	im
gorgona	azufrada	NA	2009	cg_munoz	215	215	60		5	3			protected	myr_lei	myripristis_leiognathus	13752	4	15	0,0053	3,6134	1	m	n	m	b	3	pk
gorgona	azufrada	NA	2009	cg_munoz	215	215	60		5	3			protected	bod_dip	bodianus_diplotaenia	8270	2	20	0,0446	2,76	1	m	d	s	b	5	im
gorgona	azufrada	NA	2009	cg_munoz	215	215	60		5	3			protected	lut_vir	lutjanus_viridis	183	30	20	0,0211	2,9261	1	w	n	l	b	4	fc
gorgona	azufrada	NA	2009	cg_munoz	215	215	60		5	3			protected	aca_xan	acanthurus_xanthopterus	1261	50	25	0,0267	2,984	0,908265213	m	d	m	b	5	hd
gorgona	azufrada	NA	2009	cg_munoz	216	216	60		5	3			protected	joh_nig	johnrandallia_nigrirostris	12310	1	5	0,000033	2,9838	10	m	d	m	b	4	im
gorgona	azufrada	NA	2009	cg_munoz	216	216	60		5	3			protected	suf_ver	sufflamen_verres	13533	3	5	0,0324	2,929	0,963391137	m	d	s	b	5	im
gorgona	azufrada	NA	2009	cg_munoz	216	216	60		5	3			protected	cir_oxy	cirrhitichthys_oxycephalus	5830	5	5	0,0138	3,1175	1	s	d	s	b	2	im
gorgona	azufrada	NA	2009	cg_munoz	216	216	60		5	3			protected	can_pun	canthigaster_punctatissima	14159	3	7,5	0,0323	2,9533	1	s	d	p	b	2	im
gorgona	azufrada	NA	2009	cg_munoz	216	216	60		5	3			protected	chr_atr	chromis_atrilobata	8279	20	7,5	0,0052	3,4166	1	s	d	m	h	2	pk
gorgona	azufrada	NA	2009	cg_munoz	216	216	60		5	3			protected	hol_pas	holacanthus_passer	8294	2	7,5	0,0271	2,8577	1	m	d	s	b	4	is
gorgona	azufrada	NA	2009	cg_munoz	216	216	60		5	3			protected	joh_nig	johnrandallia_nigrirostris	12310	1	7,5	0,000033	2,9838	10	m	d	m	b	4	im
gorgona	azufrada	NA	2009	cg_munoz	216	216	60		5	3			protected	pla_aza	plagiotremus_azaleus	25513	1	7,5	0,0018	3,581	0,970873786	s	d	s	b	3	im
gorgona	azufrada	NA	2009	cg_munoz	216	216	60		5	3			protected	suf_ver	sufflamen_verres	13533	2	7,5	0,0324	2,929	0,963391137	m	d	s	b	5	im
gorgona	azufrada	NA	2009	cg_munoz	216	216	60		5	3			protected	tha_luc	thalassoma_lucasanum	13860	20	7,5	0,0126	2,8783	1	s	d	f	b	3	im
gorgona	azufrada	NA	2009	cg_munoz	216	216	60		5	3			protected	cir_oxy	cirrhitichthys_oxycephalus	5830	43	7,5	0,0138	3,1175	1	s	d	s	b	2	im
gorgona	azufrada	NA	2009	cg_munoz	216	216	60		5	3			protected	aca_xan	acanthurus_xanthopterus	1261	2	10	0,0267	2,984	0,908265213	m	d	m	b	5	hd
gorgona	azufrada	NA	2009	cg_munoz	216	216	60		5	3			protected	bod_dip	bodianus_diplotaenia	8270	1	10	0,0446	2,76	1	m	d	s	b	5	im
gorgona	azufrada	NA	2009	cg_munoz	216	216	60		5	3			protected	hol_pas	holacanthus_passer	8294	1	10	0,0271	2,8577	1	m	d	s	b	4	is
gorgona	azufrada	NA	2009	cg_munoz	216	216	60		5	3			protected	joh_nig	johnrandallia_nigrirostris	12310	1	10	0,000033	2,9838	10	m	d	m	b	4	im
gorgona	azufrada	NA	2009	cg_munoz	216	216	60		5	3			protected	ser_psi	serranus_psittacinus	14298	1	10	0,0079	3,4496	1	m	n	s	b	3	fc
gorgona	azufrada	NA	2009	cg_munoz	216	216	60		5	3			protected	suf_ver	sufflamen_verres	13533	3	10	0,0324	2,929	0,963391137	m	d	s	b	5	im
gorgona	azufrada	NA	2009	cg_munoz	216	216	60		5	3			protected	tha_luc	thalassoma_lucasanum	13860	30	10	0,0126	2,8783	1	s	d	f	b	3	im
gorgona	azufrada	NA	2009	cg_munoz	216	216	60		5	3			protected	myr_lei	myripristis_leiognathus	13752	2	10	0,0053	3,6134	1	m	n	m	b	3	pk
gorgona	azufrada	NA	2009	cg_munoz	216	216	60		5	3			protected	hal_nic	halichoeres_nicholsi	13846	1	12,5	0,016	2,987	1	s	d	f	b	4	im
gorgona	azufrada	NA	2009	cg_munoz	216	216	60		5	3			protected	lut_vir	lutjanus_viridis	183	10	12,5	0,0211	2,9261	1	w	n	l	b	4	fc
gorgona	azufrada	NA	2009	cg_munoz	216	216	60		5	3			protected	ste_ban	stethojulis_bandanensis	5640	1	12,5	0,03035	2,581	1	m	d	f	b	3	im
gorgona	azufrada	NA	2009	cg_munoz	216	216	60		5	3			protected	tha_luc	thalassoma_lucasanum	13860	4	12,5	0,0126	2,8783	1	s	d	f	b	3	im
gorgona	azufrada	NA	2009	cg_munoz	216	216	60		5	3			protected	lut_vir	lutjanus_viridis	183	32	15	0,0211	2,9261	1	w	n	l	b	4	fc
gorgona	azufrada	NA	2009	cg_munoz	216	216	60		5	3			protected	fis_com	fistularia_commersonii	5444	1	25	0,00529	2,59	1	w	d	f	h	6	fc
gorgona	azufrada	NA	2009	cg_munoz	216	216	60		5	3			protected	nov_tae	novaculichthys_taeniourus	5610	1	25	0,007	3,39	1	m	d	s	b	4	im
gorgona	azufrada	NA	2009	cg_munoz	216	216	60		5	3			protected	pse_nau	pseudobalistes_naufragium	8226	1	50	0,0726	2,76	1	m	d	s	b	6	im
gorgona	azufrada	NA	2009	cg_munoz	216	216	60		5	3			protected	gym_fla	gymnothorax_flavimarginatus	5392	1	200	0,0004	3,35	0,99	s	n	s	b	6	fc
gorgona	azufrada	NA	2009	fa_zapata	217	217	60		5	3			protected	cir_oxy	cirrhitichthys_oxycephalus	5830	4	2,5	0,0138	3,1175	1	s	d	s	b	2	im
gorgona	azufrada	NA	2009	fa_zapata	217	217	60		5	3			protected	chr_atr	chromis_atrilobata	8279	1600	5	0,0052	3,4166	1	s	d	m	h	2	pk
gorgona	azufrada	NA	2009	fa_zapata	217	217	60		5	3			protected	hol_pas	holacanthus_passer	8294	1	5	0,0271	2,8577	1	m	d	s	b	4	is
gorgona	azufrada	NA	2009	fa_zapata	217	217	60		5	3			protected	pla_aza	plagiotremus_azaleus	25513	4	5	0,0018	3,581	0,970873786	s	d	s	b	3	im
gorgona	azufrada	NA	2009	fa_zapata	217	217	60		5	3			protected	cir_oxy	cirrhitichthys_oxycephalus	5830	27	5	0,0138	3,1175	1	s	d	s	b	2	im
gorgona	azufrada	NA	2009	fa_zapata	217	217	60		5	3			protected	hol_pas	holacanthus_passer	8294	3	7,5	0,0271	2,8577	1	m	d	s	b	4	is
gorgona	azufrada	NA	2009	fa_zapata	217	217	60		5	3			protected	joh_nig	johnrandallia_nigrirostris	12310	1	7,5	0,000033	2,9838	10	m	d	m	b	4	im
gorgona	azufrada	NA	2009	fa_zapata	217	217	60		5	3			protected	pla_aza	plagiotremus_azaleus	25513	4	7,5	0,0018	3,581	0,970873786	s	d	s	b	3	im
gorgona	azufrada	NA	2009	fa_zapata	217	217	60		5	3			protected	ser_psi	serranus_psittacinus	14298	1	7,5	0,0079	3,4496	1	m	n	s	b	3	fc
gorgona	azufrada	NA	2009	fa_zapata	217	217	60		5	3			protected	ste_aca	stegastes_acapulcoensis	12509	1	7,5	0,0181	3,0755	1	s	d	f	b	3	hd
gorgona	azufrada	NA	2009	fa_zapata	217	217	60		5	3			protected	cir_oxy	cirrhitichthys_oxycephalus	5830	3	7,5	0,0138	3,1175	1	s	d	s	b	2	im
gorgona	azufrada	NA	2009	fa_zapata	217	217	60		5	3			protected	epi_lab	epinephelus_labriformis	8196	1	10	0,0000113	3,035	10	m	n	s	b	5	fc
gorgona	azufrada	NA	2009	fa_zapata	217	217	60		5	3			protected	hol_pas	holacanthus_passer	8294	3	10	0,0271	2,8577	1	m	d	s	b	4	is
gorgona	azufrada	NA	2009	fa_zapata	217	217	60		5	3			protected	joh_nig	johnrandallia_nigrirostris	12310	1	10	0,000033	2,9838	10	m	d	m	b	4	im
gorgona	azufrada	NA	2009	fa_zapata	217	217	60		5	3			protected	tha_luc	thalassoma_lucasanum	13860	1	10	0,0126	2,8783	1	s	d	f	b	3	im
gorgona	azufrada	NA	2009	fa_zapata	217	217	60		5	3			protected	aca_xan	acanthurus_xanthopterus	1261	1	12,5	0,0267	2,984	0,908265213	m	d	m	b	5	hd
gorgona	azufrada	NA	2009	fa_zapata	217	217	60		5	3			protected	hol_pas	holacanthus_passer	8294	2	12,5	0,0271	2,8577	1	m	d	s	b	4	is
gorgona	azufrada	NA	2009	fa_zapata	217	217	60		5	3			protected	suf_ver	sufflamen_verres	13533	1	12,5	0,0324	2,929	0,963391137	m	d	s	b	5	im
gorgona	azufrada	NA	2009	fa_zapata	217	217	60		5	3			protected	tha_luc	thalassoma_lucasanum	13860	1	12,5	0,0126	2,8783	1	s	d	f	b	3	im
gorgona	azufrada	NA	2009	fa_zapata	217	217	60		5	3			protected	aca_xan	acanthurus_xanthopterus	1261	1	15	0,0267	2,984	0,908265213	m	d	m	b	5	hd
gorgona	azufrada	NA	2009	fa_zapata	217	217	60		5	3			protected	hol_pas	holacanthus_passer	8294	5	15	0,0271	2,8577	1	m	d	s	b	4	is
gorgona	azufrada	NA	2009	fa_zapata	217	217	60		5	3			protected	suf_ver	sufflamen_verres	13533	1	15	0,0324	2,929	0,963391137	m	d	s	b	5	im
gorgona	azufrada	NA	2009	fa_zapata	217	217	60		5	3			protected	aca_xan	acanthurus_xanthopterus	1261	1	20	0,0267	2,984	0,908265213	m	d	m	b	5	hd
gorgona	azufrada	NA	2009	fa_zapata	217	217	60		5	3			protected	bod_dip	bodianus_diplotaenia	8270	1	20	0,0446	2,76	1	m	d	s	b	5	im
gorgona	azufrada	NA	2009	fa_zapata	217	217	60		5	3			protected	hol_pas	holacanthus_passer	8294	1	20	0,0271	2,8577	1	m	d	s	b	4	is
gorgona	azufrada	NA	2009	fa_zapata	217	217	60		5	3			protected	ste_ban	stethojulis_bandanensis	5640	1	20	0,03035	2,581	1	m	d	f	b	3	im
gorgona	azufrada	NA	2009	fa_zapata	217	217	60		5	3			protected	lut_vir	lutjanus_viridis	183	1	25	0,0211	2,9261	1	w	n	l	b	4	fc
gorgona	azufrada	NA	2009	fa_zapata	217	217	60		5	3			protected	suf_ver	sufflamen_verres	13533	1	25	0,0324	2,929	0,963391137	m	d	s	b	5	im
gorgona	azufrada	NA	2009	fa_zapata	218	218	60		5	3			protected	can_pun	canthigaster_punctatissima	14159	1	5	0,0323	2,9533	1	s	d	p	b	2	im
gorgona	azufrada	NA	2009	fa_zapata	218	218	60		5	3			protected	chr_atr	chromis_atrilobata	8279	340	5	0,0052	3,4166	1	s	d	m	h	2	pk
gorgona	azufrada	NA	2009	fa_zapata	218	218	60		5	3			protected	hol_pas	holacanthus_passer	8294	3	5	0,0271	2,8577	1	m	d	s	b	4	is
gorgona	azufrada	NA	2009	fa_zapata	218	218	60		5	3			protected	joh_nig	johnrandallia_nigrirostris	12310	1	5	0,000033	2,9838	10	m	d	m	b	4	im
gorgona	azufrada	NA	2009	fa_zapata	218	218	60		5	3			protected	cir_oxy	cirrhitichthys_oxycephalus	5830	46	5	0,0138	3,1175	1	s	d	s	b	2	im
gorgona	azufrada	NA	2009	fa_zapata	218	218	60		5	3			protected	hol_pas	holacanthus_passer	8294	12	7,5	0,0271	2,8577	1	m	d	s	b	4	is
gorgona	azufrada	NA	2009	fa_zapata	218	218	60		5	3			protected	joh_nig	johnrandallia_nigrirostris	12310	1	7,5	0,000033	2,9838	10	m	d	m	b	4	im
gorgona	azufrada	NA	2009	fa_zapata	218	218	60		5	3			protected	hol_pas	holacanthus_passer	8294	2	10	0,0271	2,8577	1	m	d	s	b	4	is
gorgona	azufrada	NA	2009	fa_zapata	218	218	60		5	3			protected	ser_psi	serranus_psittacinus	14298	1	10	0,0079	3,4496	1	m	n	s	b	3	fc
gorgona	azufrada	NA	2009	fa_zapata	218	218	60		5	3			protected	hol_pas	holacanthus_passer	8294	1	12,5	0,0271	2,8577	1	m	d	s	b	4	is
gorgona	azufrada	NA	2009	fa_zapata	218	218	60		5	3			protected	suf_ver	sufflamen_verres	13533	1	12,5	0,0324	2,929	0,963391137	m	d	s	b	5	im
gorgona	azufrada	NA	2009	fa_zapata	218	218	60		5	3			protected	myr_lei	myripristis_leiognathus	13752	1	12,5	0,0053	3,6134	1	m	n	m	b	3	pk
gorgona	azufrada	NA	2009	fa_zapata	218	218	60		5	3			protected	aca_xan	acanthurus_xanthopterus	1261	1	15	0,0267	2,984	0,908265213	m	d	m	b	5	hd
gorgona	azufrada	NA	2009	fa_zapata	218	218	60		5	3			protected	sca_gho	scarus_ghobban	5548	3	15	0,0165	3,041	1	m	d	f	b	5	hd
gorgona	azufrada	NA	2009	fa_zapata	218	218	60		5	3			protected	bod_dip	bodianus_diplotaenia	8270	1	20	0,0446	2,76	1	m	d	s	b	5	im
gorgona	azufrada	NA	2009	fa_zapata	218	218	60		5	3			protected	hol_pas	holacanthus_passer	8294	1	20	0,0271	2,8577	1	m	d	s	b	4	is
gorgona	azufrada	NA	2009	fa_zapata	218	218	60		5	3			protected	lut_vir	lutjanus_viridis	183	1	20	0,0211	2,9261	1	w	n	l	b	4	fc
gorgona	azufrada	NA	2009	fa_zapata	218	218	60		5	3			protected	sca_gho	scarus_ghobban	5548	2	20	0,0165	3,041	1	m	d	f	b	5	hd
gorgona	azufrada	NA	2009	fa_zapata	218	218	60		5	3			protected	sca_rub	scarus_rubroviolaceus	5555	1	20	0,0165	3,041	0,914913083	m	d	f	b	5	hd
gorgona	azufrada	NA	2009	fa_zapata	218	218	60		5	3			protected	aca_xan	acanthurus_xanthopterus	1261	2	25	0,0267	2,984	0,908265213	m	d	m	b	5	hd
gorgona	azufrada	NA	2009	mm_palacios	219	219	60		2,5	2			protected	tha_luc	thalassoma_lucasanum	13860	5	2,5	0,0126	2,8783	1	s	d	f	b	3	im
gorgona	azufrada	NA	2009	mm_palacios	219	219	60		2,5	2			protected	cir_oxy	cirrhitichthys_oxycephalus	5830	5	2,5	0,0138	3,1175	1	s	d	s	b	2	im
gorgona	azufrada	NA	2009	mm_palacios	219	219	60		2,5	2			protected	chr_atr	chromis_atrilobata	8279	25	5	0,0052	3,4166	1	s	d	m	h	2	pk
gorgona	azufrada	NA	2009	mm_palacios	219	219	60		2,5	2			protected	cir_oxy	cirrhitichthys_oxycephalus	5830	26	5	0,0138	3,1175	1	s	d	s	b	2	im
gorgona	azufrada	NA	2009	mm_palacios	219	219	60		2,5	2			protected	chr_atr	chromis_atrilobata	8279	50	7,5	0,0052	3,4166	1	s	d	m	h	2	pk
gorgona	azufrada	NA	2009	mm_palacios	219	219	60		2,5	2			protected	hol_pas	holacanthus_passer	8294	4	7,5	0,0271	2,8577	1	m	d	s	b	4	is
gorgona	azufrada	NA	2009	mm_palacios	219	219	60		2,5	2			protected	ste_aca	stegastes_acapulcoensis	12509	2	7,5	0,0181	3,0755	1	s	d	f	b	3	hd
gorgona	azufrada	NA	2009	mm_palacios	219	219	60		2,5	2			protected	ste_arc	stegastes_arcifrons	12510	1	7,5	0,0181	3,0755	1	s	d	f	b	3	hd
gorgona	azufrada	NA	2009	mm_palacios	219	219	60		2,5	2			protected	tha_luc	thalassoma_lucasanum	13860	3	7,5	0,0126	2,8783	1	s	d	f	b	3	im
gorgona	azufrada	NA	2009	mm_palacios	219	219	60		2,5	2			protected	hol_pas	holacanthus_passer	8294	2	10	0,0271	2,8577	1	m	d	s	b	4	is
gorgona	azufrada	NA	2009	mm_palacios	219	219	60		2,5	2			protected	tha_luc	thalassoma_lucasanum	13860	1	10	0,0126	2,8783	1	s	d	f	b	3	im
gorgona	azufrada	NA	2009	mm_palacios	219	219	60		2,5	2			protected	hol_pas	holacanthus_passer	8294	2	12,5	0,0271	2,8577	1	m	d	s	b	4	is
gorgona	azufrada	NA	2009	mm_palacios	219	219	60		2,5	2			protected	lut_vir	lutjanus_viridis	183	2	12,5	0,0211	2,9261	1	w	n	l	b	4	fc
gorgona	azufrada	NA	2009	mm_palacios	219	219	60		2,5	2			protected	oph_ste	ophioblennius_steindachneri	8300	1	12,5	0,0115	2,9332	1	s	d	s	b	3	hd
gorgona	azufrada	NA	2009	mm_palacios	219	219	60		2,5	2			protected	sca_rub	scarus_rubroviolaceus	5555	1	12,5	0,0165	3,041	0,914913083	m	d	f	b	5	hd
gorgona	azufrada	NA	2009	mm_palacios	219	219	60		2,5	2			protected	ste_aca	stegastes_acapulcoensis	12509	1	12,5	0,0181	3,0755	1	s	d	f	b	3	hd
gorgona	azufrada	NA	2009	mm_palacios	219	219	60		2,5	2			protected	aca_xan	acanthurus_xanthopterus	1261	1	15	0,0267	2,984	0,908265213	m	d	m	b	5	hd
gorgona	azufrada	NA	2009	mm_palacios	219	219	60		2,5	2			protected	bod_dip	bodianus_diplotaenia	8270	1	15	0,0446	2,76	1	m	d	s	b	5	im
gorgona	azufrada	NA	2009	mm_palacios	219	219	60		2,5	2			protected	tha_gra	thalassoma_grammaticum	13822	1	15	0,0126	2,8783	1	s	d	f	b	4	im
gorgona	azufrada	NA	2009	mm_palacios	219	219	60		2,5	2			protected	tha_gra	thalassoma_grammaticum	13822	1	20	0,0126	2,8783	1	s	d	f	b	4	im
gorgona	azufrada	NA	2009	mm_palacios	219	219	60		2,5	2			protected	fis_com	fistularia_commersonii	5444	1	25	0,00529	2,59	1	w	d	f	h	6	fc
gorgona	azufrada	NA	2009	mm_palacios	219	219	60		2,5	2			protected	pse_nau	pseudobalistes_naufragium	8226	1	40	0,0726	2,76	1	m	d	s	b	6	im
gorgona	azufrada	NA	2009	mm_palacios	219	219	60		2,5	2			protected	sca_rub	scarus_rubroviolaceus	5555	1	50	0,0165	3,041	0,914913083	m	d	f	b	5	hd
gorgona	azufrada	NA	2009	mm_palacios	219	219	60		2,5	2			protected	sca_rub	scarus_rubroviolaceus	5555	1	62,5	0,0165	3,041	0,914913083	m	d	f	b	5	hd
gorgona	azufrada	NA	2009	mm_palacios	219	219	60		2,5	2			protected	str_sca	strongylura_scapularis	975_tep	9	62,5	0,0005	3,25	1	m	d	f	h	3	fc
gorgona	azufrada	NA	2009	mm_palacios	220	220	60		2,5	2			protected	tha_luc	thalassoma_lucasanum	13860	1	2,5	0,0126	2,8783	1	s	d	f	b	3	im
gorgona	azufrada	NA	2009	mm_palacios	220	220	60		2,5	2			protected	can_pun	canthigaster_punctatissima	14159	1	5	0,0323	2,9533	1	s	d	p	b	2	im
gorgona	azufrada	NA	2009	mm_palacios	220	220	60		2,5	2			protected	chr_atr	chromis_atrilobata	8279	105	5	0,0052	3,4166	1	s	d	m	h	2	pk
gorgona	azufrada	NA	2009	mm_palacios	220	220	60		2,5	2			protected	joh_nig	johnrandallia_nigrirostris	12310	1	5	0,000033	2,9838	10	m	d	m	b	4	im
gorgona	azufrada	NA	2009	mm_palacios	220	220	60		2,5	2			protected	cir_oxy	cirrhitichthys_oxycephalus	5830	1	5	0,0138	3,1175	1	s	d	s	b	2	im
gorgona	azufrada	NA	2009	mm_palacios	220	220	60		2,5	2			protected	abu_tro	abudefduf_troschelii	8245	1	7,5	0,0246	2,85	1	m	d	f	l	4	pk
gorgona	azufrada	NA	2009	mm_palacios	220	220	60		2,5	2			protected	chr_atr	chromis_atrilobata	8279	2	7,5	0,0052	3,4166	1	s	d	m	h	2	pk
gorgona	azufrada	NA	2009	mm_palacios	220	220	60		2,5	2			protected	hae_mac	haemulon_maculicauda	8317	3	7,5	0,00000737	3,124	10	w	n	m	b	4	im
gorgona	azufrada	NA	2009	mm_palacios	220	220	60		2,5	2			protected	hol_pas	holacanthus_passer	8294	7	7,5	0,0271	2,8577	1	m	d	s	b	4	is
gorgona	azufrada	NA	2009	mm_palacios	220	220	60		2,5	2			protected	joh_nig	johnrandallia_nigrirostris	12310	4	7,5	0,000033	2,9838	10	m	d	m	b	4	im
gorgona	azufrada	NA	2009	mm_palacios	220	220	60		2,5	2			protected	suf_ver	sufflamen_verres	13533	3	7,5	0,0324	2,929	0,963391137	m	d	s	b	5	im
gorgona	azufrada	NA	2009	mm_palacios	220	220	60		2,5	2			protected	cir_oxy	cirrhitichthys_oxycephalus	5830	34	7,5	0,0138	3,1175	1	s	d	s	b	2	im
gorgona	azufrada	NA	2009	mm_palacios	220	220	60		2,5	2			protected	hol_pas	holacanthus_passer	8294	2	10	0,0271	2,8577	1	m	d	s	b	4	is
gorgona	azufrada	NA	2009	mm_palacios	220	220	60		2,5	2			protected	joh_nig	johnrandallia_nigrirostris	12310	1	10	0,000033	2,9838	10	m	d	m	b	4	im
gorgona	azufrada	NA	2009	mm_palacios	220	220	60		2,5	2			protected	oph_ste	ophioblennius_steindachneri	8300	1	10	0,0115	2,9332	1	s	d	s	b	3	hd
gorgona	azufrada	NA	2009	mm_palacios	220	220	60		2,5	2			protected	ser_psi	serranus_psittacinus	14298	1	10	0,0079	3,4496	1	m	n	s	b	3	fc
gorgona	azufrada	NA	2009	mm_palacios	220	220	60		2,5	2			protected	ste_aca	stegastes_acapulcoensis	12509	6	10	0,0181	3,0755	1	s	d	f	b	3	hd
gorgona	azufrada	NA	2009	mm_palacios	220	220	60		2,5	2			protected	suf_ver	sufflamen_verres	13533	1	10	0,0324	2,929	0,963391137	m	d	s	b	5	im
gorgona	azufrada	NA	2009	mm_palacios	220	220	60		2,5	2			protected	tha_luc	thalassoma_lucasanum	13860	16	10	0,0126	2,8783	1	s	d	f	b	3	im
gorgona	azufrada	NA	2009	mm_palacios	220	220	60		2,5	2			protected	aca_xan	acanthurus_xanthopterus	1261	6	12,5	0,0267	2,984	0,908265213	m	d	m	b	5	hd
gorgona	azufrada	NA	2009	mm_palacios	220	220	60		2,5	2			protected	hol_pas	holacanthus_passer	8294	1	12,5	0,0271	2,8577	1	m	d	s	b	4	is
gorgona	azufrada	NA	2009	mm_palacios	220	220	60		2,5	2			protected	sca_gho	scarus_ghobban	5548	2	12,5	0,0165	3,041	1	m	d	f	b	5	hd
gorgona	azufrada	NA	2009	mm_palacios	220	220	60		2,5	2			protected	ste_aca	stegastes_acapulcoensis	12509	1	12,5	0,0181	3,0755	1	s	d	f	b	3	hd
gorgona	azufrada	NA	2009	mm_palacios	220	220	60		2,5	2			protected	aro_mel	arothron_meleagris	6401	1	15	0,0634	2,756	1	m	d	s	b	5	im
gorgona	azufrada	NA	2009	mm_palacios	220	220	60		2,5	2			protected	sca_gho	scarus_ghobban	5548	20	15	0,0165	3,041	1	m	d	f	b	5	hd
gorgona	azufrada	NA	2009	mm_palacios	220	220	60		2,5	2			protected	sca_rub	scarus_rubroviolaceus	5555	1	15	0,0165	3,041	0,914913083	m	d	f	b	5	hd
gorgona	azufrada	NA	2009	mm_palacios	220	220	60		2,5	2			protected	tha_gra	thalassoma_grammaticum	13822	1	15	0,0126	2,8783	1	s	d	f	b	4	im
gorgona	azufrada	NA	2009	mm_palacios	220	220	60		2,5	2			protected	sar_sub	sargocentron_suborbitalis	13775	1	15	0,0158	3,0514	1	s	n	s	b	4	im
gorgona	azufrada	NA	2009	mm_palacios	220	220	60		2,5	2			protected	aro_his	arothron_hispidus	5425	1	20	0,0634	2,756	1	m	d	s	b	5	im
gorgona	azufrada	NA	2009	mm_palacios	220	220	60		2,5	2			protected	sca_rub	scarus_rubroviolaceus	5555	1	20	0,0165	3,041	0,914913083	m	d	f	b	5	hd
gorgona	azufrada	NA	2009	mm_palacios	220	220	60		2,5	2			protected	aro_mel	arothron_meleagris	6401	1	25	0,0634	2,756	1	m	d	s	b	5	im
gorgona	azufrada	NA	2009	mm_palacios	220	220	60		2,5	2			protected	sca_rub	scarus_rubroviolaceus	5555	1	35	0,0165	3,041	0,914913083	m	d	f	b	5	hd
gorgona	azufrada	NA	2009	mm_palacios	220	220	60		2,5	2			protected	car_mel	caranx_melampygus	1906	1	50	0,0187	2,9	1	w	b	f	h	6	fc
gorgona	azufrada	NA	2009	mm_palacios	220	220	60		2,5	2			protected	pse_nau	pseudobalistes_naufragium	8226	1	75	0,0726	2,76	1	m	d	s	b	6	im
gorgona	azufrada	NA	2009	cg_munoz	221	221	60		2,5	2			protected	abu_tro	abudefduf_troschelii	8245	1	5	0,0246	2,85	1	m	d	f	l	4	pk
gorgona	azufrada	NA	2009	cg_munoz	221	221	60		2,5	2			protected	chr_atr	chromis_atrilobata	8279	80	5	0,0052	3,4166	1	s	d	m	h	2	pk
gorgona	azufrada	NA	2009	cg_munoz	221	221	60		2,5	2			protected	hol_pas	holacanthus_passer	8294	1	5	0,0271	2,8577	1	m	d	s	b	4	is
gorgona	azufrada	NA	2009	cg_munoz	221	221	60		2,5	2			protected	suf_ver	sufflamen_verres	13533	1	5	0,0324	2,929	0,963391137	m	d	s	b	5	im
gorgona	azufrada	NA	2009	cg_munoz	221	221	60		2,5	2			protected	tha_luc	thalassoma_lucasanum	13860	1	5	0,0126	2,8783	1	s	d	f	b	3	im
gorgona	azufrada	NA	2009	cg_munoz	221	221	60		2,5	2			protected	cir_oxy	cirrhitichthys_oxycephalus	5830	8	5	0,0138	3,1175	1	s	d	s	b	2	im
gorgona	azufrada	NA	2009	cg_munoz	221	221	60		2,5	2			protected	abu_tro	abudefduf_troschelii	8245	3	7,5	0,0246	2,85	1	m	d	f	l	4	pk
gorgona	azufrada	NA	2009	cg_munoz	221	221	60		2,5	2			protected	can_pun	canthigaster_punctatissima	14159	3	7,5	0,0323	2,9533	1	s	d	p	b	2	im
gorgona	azufrada	NA	2009	cg_munoz	221	221	60		2,5	2			protected	hol_pas	holacanthus_passer	8294	5	7,5	0,0271	2,8577	1	m	d	s	b	4	is
gorgona	azufrada	NA	2009	cg_munoz	221	221	60		2,5	2			protected	joh_nig	johnrandallia_nigrirostris	12310	1	7,5	0,000033	2,9838	10	m	d	m	b	4	im
gorgona	azufrada	NA	2009	cg_munoz	221	221	60		2,5	2			protected	pla_aza	plagiotremus_azaleus	25513	1	7,5	0,0018	3,581	0,970873786	s	d	s	b	3	im
gorgona	azufrada	NA	2009	cg_munoz	221	221	60		2,5	2			protected	tha_luc	thalassoma_lucasanum	13860	6	7,5	0,0126	2,8783	1	s	d	f	b	3	im
gorgona	azufrada	NA	2009	cg_munoz	221	221	60		2,5	2			protected	cir_oxy	cirrhitichthys_oxycephalus	5830	31	7,5	0,0138	3,1175	1	s	d	s	b	2	im
gorgona	azufrada	NA	2009	cg_munoz	221	221	60		2,5	2			protected	hol_pas	holacanthus_passer	8294	3	10	0,0271	2,8577	1	m	d	s	b	4	is
gorgona	azufrada	NA	2009	cg_munoz	221	221	60		2,5	2			protected	joh_nig	johnrandallia_nigrirostris	12310	3	10	0,000033	2,9838	10	m	d	m	b	4	im
gorgona	azufrada	NA	2009	cg_munoz	221	221	60		2,5	2			protected	oph_ste	ophioblennius_steindachneri	8300	3	12,5	0,0115	2,9332	1	s	d	s	b	3	hd
gorgona	azufrada	NA	2009	cg_munoz	221	221	60		2,5	2			protected	ste_aca	stegastes_acapulcoensis	12509	3	12,5	0,0181	3,0755	1	s	d	f	b	3	hd
gorgona	azufrada	NA	2009	cg_munoz	221	221	60		2,5	2			protected	suf_ver	sufflamen_verres	13533	1	12,5	0,0324	2,929	0,963391137	m	d	s	b	5	im
gorgona	azufrada	NA	2009	cg_munoz	221	221	60		2,5	2			protected	tha_luc	thalassoma_lucasanum	13860	4	12,5	0,0126	2,8783	1	s	d	f	b	3	im
gorgona	azufrada	NA	2009	cg_munoz	221	221	60		2,5	2			protected	oph_ste	ophioblennius_steindachneri	8300	1	15	0,0115	2,9332	1	s	d	s	b	3	hd
gorgona	azufrada	NA	2009	cg_munoz	221	221	60		2,5	2			protected	tha_gra	thalassoma_grammaticum	13822	1	15	0,0126	2,8783	1	s	d	f	b	4	im
gorgona	azufrada	NA	2009	cg_munoz	221	221	60		2,5	2			protected	tha_luc	thalassoma_lucasanum	13860	2	15	0,0126	2,8783	1	s	d	f	b	3	im
gorgona	azufrada	NA	2009	cg_munoz	221	221	60		2,5	2			protected	pse_nau	pseudobalistes_naufragium	8226	1	20	0,0726	2,76	1	m	d	s	b	6	im
gorgona	azufrada	NA	2009	cg_munoz	221	221	60		2,5	2			protected	sca_rub	scarus_rubroviolaceus	5555	1	40	0,0165	3,041	0,914913083	m	d	f	b	5	hd
gorgona	azufrada	NA	2009	cg_munoz	222	222	60		2,5	2			protected	cir_oxy	cirrhitichthys_oxycephalus	5830	2	5	0,0138	3,1175	1	s	d	s	b	2	im
gorgona	azufrada	NA	2009	cg_munoz	222	222	60		2,5	2			protected	hol_pas	holacanthus_passer	8294	1	7,5	0,0271	2,8577	1	m	d	s	b	4	is
gorgona	azufrada	NA	2009	cg_munoz	222	222	60		2,5	2			protected	joh_nig	johnrandallia_nigrirostris	12310	1	7,5	0,000033	2,9838	10	m	d	m	b	4	im
gorgona	azufrada	NA	2009	cg_munoz	222	222	60		2,5	2			protected	tha_gra	thalassoma_grammaticum	13822	4	7,5	0,0126	2,8783	1	s	d	f	b	4	im
gorgona	azufrada	NA	2009	cg_munoz	222	222	60		2,5	2			protected	cir_oxy	cirrhitichthys_oxycephalus	5830	25	7,5	0,0138	3,1175	1	s	d	s	b	2	im
gorgona	azufrada	NA	2009	cg_munoz	222	222	60		2,5	2			protected	abu_tro	abudefduf_troschelii	8245	2	10	0,0246	2,85	1	m	d	f	l	4	pk
gorgona	azufrada	NA	2009	cg_munoz	222	222	60		2,5	2			protected	joh_nig	johnrandallia_nigrirostris	12310	3	10	0,000033	2,9838	10	m	d	m	b	4	im
gorgona	azufrada	NA	2009	cg_munoz	222	222	60		2,5	2			protected	oph_ste	ophioblennius_steindachneri	8300	1	10	0,0115	2,9332	1	s	d	s	b	3	hd
gorgona	azufrada	NA	2009	cg_munoz	222	222	60		2,5	2			protected	ste_aca	stegastes_acapulcoensis	12509	3	10	0,0181	3,0755	1	s	d	f	b	3	hd
gorgona	azufrada	NA	2009	cg_munoz	222	222	60		2,5	2			protected	suf_ver	sufflamen_verres	13533	2	10	0,0324	2,929	0,963391137	m	d	s	b	5	im
gorgona	azufrada	NA	2009	cg_munoz	222	222	60		2,5	2			protected	tha_gra	thalassoma_grammaticum	13822	2	10	0,0126	2,8783	1	s	d	f	b	4	im
gorgona	azufrada	NA	2009	cg_munoz	222	222	60		2,5	2			protected	myr_lei	myripristis_leiognathus	13752	3	10	0,0053	3,6134	1	m	n	m	b	3	pk
gorgona	azufrada	NA	2009	cg_munoz	222	222	60		2,5	2			protected	oph_ste	ophioblennius_steindachneri	8300	2	12,5	0,0115	2,9332	1	s	d	s	b	3	hd
gorgona	azufrada	NA	2009	cg_munoz	222	222	60		2,5	2			protected	ste_aca	stegastes_acapulcoensis	12509	1	12,5	0,0181	3,0755	1	s	d	f	b	3	hd
gorgona	azufrada	NA	2009	cg_munoz	222	222	60		2,5	2			protected	suf_ver	sufflamen_verres	13533	1	12,5	0,0324	2,929	0,963391137	m	d	s	b	5	im
gorgona	azufrada	NA	2009	cg_munoz	222	222	60		2,5	2			protected	suf_ver	sufflamen_verres	13533	1	15	0,0324	2,929	0,963391137	m	d	s	b	5	im
gorgona	azufrada	NA	2009	fa_zapata	223	223	60		2,5	2			protected	cir_oxy	cirrhitichthys_oxycephalus	5830	1	2,5	0,0138	3,1175	1	s	d	s	b	2	im
gorgona	azufrada	NA	2009	fa_zapata	223	223	60		2,5	2			protected	chr_atr	chromis_atrilobata	8279	195	5	0,0052	3,4166	1	s	d	m	h	2	pk
gorgona	azufrada	NA	2009	fa_zapata	223	223	60		2,5	2			protected	hol_pas	holacanthus_passer	8294	1	5	0,0271	2,8577	1	m	d	s	b	4	is
gorgona	azufrada	NA	2009	fa_zapata	223	223	60		2,5	2			protected	ste_fla	stegastes_flavilatus	12512	1	5	0,0156	3,13	1	s	d	f	b	3	hd
gorgona	azufrada	NA	2009	fa_zapata	223	223	60		2,5	2			protected	cir_oxy	cirrhitichthys_oxycephalus	5830	28	5	0,0138	3,1175	1	s	d	s	b	2	im
gorgona	azufrada	NA	2009	fa_zapata	223	223	60		2,5	2			protected	can_pun	canthigaster_punctatissima	14159	1	7,5	0,0323	2,9533	1	s	d	p	b	2	im
gorgona	azufrada	NA	2009	fa_zapata	223	223	60		2,5	2			protected	hol_pas	holacanthus_passer	8294	4	7,5	0,0271	2,8577	1	m	d	s	b	4	is
gorgona	azufrada	NA	2009	fa_zapata	223	223	60		2,5	2			protected	ste_aca	stegastes_acapulcoensis	12509	2	7,5	0,0181	3,0755	1	s	d	f	b	3	hd
gorgona	azufrada	NA	2009	fa_zapata	223	223	60		2,5	2			protected	tha_luc	thalassoma_lucasanum	13860	1	7,5	0,0126	2,8783	1	s	d	f	b	3	im
gorgona	azufrada	NA	2009	fa_zapata	223	223	60		2,5	2			protected	cir_oxy	cirrhitichthys_oxycephalus	5830	3	7,5	0,0138	3,1175	1	s	d	s	b	2	im
gorgona	azufrada	NA	2009	fa_zapata	223	223	60		2,5	2			protected	abu_tro	abudefduf_troschelii	8245	1	10	0,0246	2,85	1	m	d	f	l	4	pk
gorgona	azufrada	NA	2009	fa_zapata	223	223	60		2,5	2			protected	hol_pas	holacanthus_passer	8294	1	10	0,0271	2,8577	1	m	d	s	b	4	is
gorgona	azufrada	NA	2009	fa_zapata	223	223	60		2,5	2			protected	joh_nig	johnrandallia_nigrirostris	12310	3	10	0,000033	2,9838	10	m	d	m	b	4	im
gorgona	azufrada	NA	2009	fa_zapata	223	223	60		2,5	2			protected	ste_aca	stegastes_acapulcoensis	12509	1	10	0,0181	3,0755	1	s	d	f	b	3	hd
gorgona	azufrada	NA	2009	fa_zapata	223	223	60		2,5	2			protected	tha_luc	thalassoma_lucasanum	13860	6	10	0,0126	2,8783	1	s	d	f	b	3	im
gorgona	azufrada	NA	2009	fa_zapata	223	223	60		2,5	2			protected	ste_aca	stegastes_acapulcoensis	12509	6	12,5	0,0181	3,0755	1	s	d	f	b	3	hd
gorgona	azufrada	NA	2009	fa_zapata	223	223	60		2,5	2			protected	suf_ver	sufflamen_verres	13533	5	12,5	0,0324	2,929	0,963391137	m	d	s	b	5	im
gorgona	azufrada	NA	2009	fa_zapata	223	223	60		2,5	2			protected	hol_pas	holacanthus_passer	8294	2	15	0,0271	2,8577	1	m	d	s	b	4	is
gorgona	azufrada	NA	2009	fa_zapata	223	223	60		2,5	2			protected	oph_ste	ophioblennius_steindachneri	8300	2	15	0,0115	2,9332	1	s	d	s	b	3	hd
gorgona	azufrada	NA	2009	fa_zapata	223	223	60		2,5	2			protected	lut_vir	lutjanus_viridis	183	3	20	0,0211	2,9261	1	w	n	l	b	4	fc
gorgona	azufrada	NA	2009	fa_zapata	223	223	60		2,5	2			protected	tha_luc	thalassoma_lucasanum	13860	2	20	0,0126	2,8783	1	s	d	f	b	3	im
gorgona	azufrada	NA	2009	fa_zapata	223	223	60		2,5	2			protected	sar_sub	sargocentron_suborbitalis	13775	1	20	0,0158	3,0514	1	s	n	s	b	4	im
gorgona	azufrada	NA	2009	fa_zapata	223	223	60		2,5	2			protected	aro_mel	arothron_meleagris	6401	6	25	0,0634	2,756	1	m	d	s	b	5	im
gorgona	azufrada	NA	2009	fa_zapata	223	223	60		2,5	2			protected	pse_nau	pseudobalistes_naufragium	8226	1	35	0,0726	2,76	1	m	d	s	b	6	im
gorgona	azufrada	NA	2009	fa_zapata	223	223	60		2,5	2			protected	ale_cil	alectis_ciliaris	988	1	50	0,0786	2,58	0,894454383	w	b	f	h	6	fc
gorgona	azufrada	NA	2009	fa_zapata	223	223	60		2,5	2			protected	fis_com	fistularia_commersonii	5444	1	75	0,00529	2,59	1	w	d	f	h	6	fc
gorgona	azufrada	NA	2009	fa_zapata	224	224	60		2,5	2			protected	abu_tro	abudefduf_troschelii	8245	2	5	0,0246	2,85	1	m	d	f	l	4	pk
gorgona	azufrada	NA	2009	fa_zapata	224	224	60		2,5	2			protected	chr_atr	chromis_atrilobata	8279	4	5	0,0052	3,4166	1	s	d	m	h	2	pk
gorgona	azufrada	NA	2009	fa_zapata	224	224	60		2,5	2			protected	ste_fla	stegastes_flavilatus	12512	1	5	0,0156	3,13	1	s	d	f	b	3	hd
gorgona	azufrada	NA	2009	fa_zapata	224	224	60		2,5	2			protected	cir_oxy	cirrhitichthys_oxycephalus	5830	34	5	0,0138	3,1175	1	s	d	s	b	2	im
gorgona	azufrada	NA	2009	fa_zapata	224	224	60		2,5	2			protected	chr_atr	chromis_atrilobata	8279	1	7,5	0,0052	3,4166	1	s	d	m	h	2	pk
gorgona	azufrada	NA	2009	fa_zapata	224	224	60		2,5	2			protected	hol_pas	holacanthus_passer	8294	1	7,5	0,0271	2,8577	1	m	d	s	b	4	is
gorgona	azufrada	NA	2009	fa_zapata	224	224	60		2,5	2			protected	joh_nig	johnrandallia_nigrirostris	12310	7	10	0,000033	2,9838	10	m	d	m	b	4	im
gorgona	azufrada	NA	2009	fa_zapata	224	224	60		2,5	2			protected	tha_luc	thalassoma_lucasanum	13860	1	10	0,0126	2,8783	1	s	d	f	b	3	im
gorgona	azufrada	NA	2009	fa_zapata	224	224	60		2,5	2			protected	abu_tro	abudefduf_troschelii	8245	1	12,5	0,0246	2,85	1	m	d	f	l	4	pk
gorgona	azufrada	NA	2009	fa_zapata	224	224	60		2,5	2			protected	ste_aca	stegastes_acapulcoensis	12509	3	12,5	0,0181	3,0755	1	s	d	f	b	3	hd
gorgona	azufrada	NA	2009	fa_zapata	224	224	60		2,5	2			protected	suf_ver	sufflamen_verres	13533	1	12,5	0,0324	2,929	0,963391137	m	d	s	b	5	im
gorgona	azufrada	NA	2009	fa_zapata	224	224	60		2,5	2			protected	tha_luc	thalassoma_lucasanum	13860	4	12,5	0,0126	2,8783	1	s	d	f	b	3	im
gorgona	azufrada	NA	2009	fa_zapata	224	224	60		2,5	2			protected	aca_xan	acanthurus_xanthopterus	1261	2	20	0,0267	2,984	0,908265213	m	d	m	b	5	hd
gorgona	azufrada	NA	2009	fa_zapata	224	224	60		2,5	2			protected	aro_mel	arothron_meleagris	6401	1	20	0,0634	2,756	1	m	d	s	b	5	im
gorgona	azufrada	NA	2009	fa_zapata	224	224	60		2,5	2			protected	oph_ste	ophioblennius_steindachneri	8300	2	20	0,0115	2,9332	1	s	d	s	b	3	hd
gorgona	azufrada	NA	2009	fa_zapata	224	224	60		2,5	2			protected	sar_sub	sargocentron_suborbitalis	13775	1	20	0,0158	3,0514	1	s	n	s	b	4	im
gorgona	azufrada	NA	2009	mm_palacios	225	225	60		2,5	2			protected	can_pun	canthigaster_punctatissima	14159	2	5	0,0323	2,9533	1	s	d	p	b	2	im
gorgona	azufrada	NA	2009	mm_palacios	225	225	60		2,5	2			protected	chr_atr	chromis_atrilobata	8279	100	5	0,0052	3,4166	1	s	d	m	h	2	pk
gorgona	azufrada	NA	2009	mm_palacios	225	225	60		2,5	2			protected	hol_pas	holacanthus_passer	8294	4	5	0,0271	2,8577	1	m	d	s	b	4	is
gorgona	azufrada	NA	2009	mm_palacios	225	225	60		2,5	2			protected	joh_nig	johnrandallia_nigrirostris	12310	1	5	0,000033	2,9838	10	m	d	m	b	4	im
gorgona	azufrada	NA	2009	mm_palacios	225	225	60		2,5	2			protected	ste_aca	stegastes_acapulcoensis	12509	1	5	0,0181	3,0755	1	s	d	f	b	3	hd
gorgona	azufrada	NA	2009	mm_palacios	225	225	60		2,5	2			protected	tha_luc	thalassoma_lucasanum	13860	2	5	0,0126	2,8783	1	s	d	f	b	3	im
gorgona	azufrada	NA	2009	mm_palacios	225	225	60		2,5	2			protected	cir_oxy	cirrhitichthys_oxycephalus	5830	6	5	0,0138	3,1175	1	s	d	s	b	2	im
gorgona	azufrada	NA	2009	mm_palacios	225	225	60		2,5	2			protected	hol_pas	holacanthus_passer	8294	3	7,5	0,0271	2,8577	1	m	d	s	b	4	is
gorgona	azufrada	NA	2009	mm_palacios	225	225	60		2,5	2			protected	joh_nig	johnrandallia_nigrirostris	12310	7	7,5	0,000033	2,9838	10	m	d	m	b	4	im
gorgona	azufrada	NA	2009	mm_palacios	225	225	60		2,5	2			protected	ste_aca	stegastes_acapulcoensis	12509	2	7,5	0,0181	3,0755	1	s	d	f	b	3	hd
gorgona	azufrada	NA	2009	mm_palacios	225	225	60		2,5	2			protected	suf_ver	sufflamen_verres	13533	1	7,5	0,0324	2,929	0,963391137	m	d	s	b	5	im
gorgona	azufrada	NA	2009	mm_palacios	225	225	60		2,5	2			protected	tha_luc	thalassoma_lucasanum	13860	10	7,5	0,0126	2,8783	1	s	d	f	b	3	im
gorgona	azufrada	NA	2009	mm_palacios	225	225	60		2,5	2			protected	cir_oxy	cirrhitichthys_oxycephalus	5830	49	7,5	0,0138	3,1175	1	s	d	s	b	2	im
gorgona	azufrada	NA	2009	mm_palacios	225	225	60		2,5	2			protected	myr_lei	myripristis_leiognathus	13752	1	7,5	0,0053	3,6134	1	m	n	m	b	3	pk
gorgona	azufrada	NA	2009	mm_palacios	225	225	60		2,5	2			protected	aro_mel	arothron_meleagris	6401	4	10	0,0634	2,756	1	m	d	s	b	5	im
gorgona	azufrada	NA	2009	mm_palacios	225	225	60		2,5	2			protected	bod_dip	bodianus_diplotaenia	8270	1	10	0,0446	2,76	1	m	d	s	b	5	im
gorgona	azufrada	NA	2009	mm_palacios	225	225	60		2,5	2			protected	hol_pas	holacanthus_passer	8294	1	10	0,0271	2,8577	1	m	d	s	b	4	is
gorgona	azufrada	NA	2009	mm_palacios	225	225	60		2,5	2			protected	oph_ste	ophioblennius_steindachneri	8300	1	10	0,0115	2,9332	1	s	d	s	b	3	hd
gorgona	azufrada	NA	2009	mm_palacios	225	225	60		2,5	2			protected	ste_aca	stegastes_acapulcoensis	12509	1	10	0,0181	3,0755	1	s	d	f	b	3	hd
gorgona	azufrada	NA	2009	mm_palacios	225	225	60		2,5	2			protected	tha_luc	thalassoma_lucasanum	13860	1	10	0,0126	2,8783	1	s	d	f	b	3	im
gorgona	azufrada	NA	2009	mm_palacios	225	225	60		2,5	2			protected	myr_lei	myripristis_leiognathus	13752	14	10	0,0053	3,6134	1	m	n	m	b	3	pk
gorgona	azufrada	NA	2009	mm_palacios	225	225	60		2,5	2			protected	aro_mel	arothron_meleagris	6401	2	12,5	0,0634	2,756	1	m	d	s	b	5	im
gorgona	azufrada	NA	2009	mm_palacios	225	225	60		2,5	2			protected	cep_pan	cephalopholis_panamensis	8761	2	12,5	0,0114	1	1	s	n	s	b	4	fc
gorgona	azufrada	NA	2009	mm_palacios	225	225	60		2,5	2			protected	lut_vir	lutjanus_viridis	183	1	12,5	0,0211	2,9261	1	w	n	l	b	4	fc
gorgona	azufrada	NA	2009	mm_palacios	225	225	60		2,5	2			protected	oph_ste	ophioblennius_steindachneri	8300	1	12,5	0,0115	2,9332	1	s	d	s	b	3	hd
gorgona	azufrada	NA	2009	mm_palacios	225	225	60		2,5	2			protected	myr_lei	myripristis_leiognathus	13752	3	12,5	0,0053	3,6134	1	m	n	m	b	3	pk
gorgona	azufrada	NA	2009	mm_palacios	226	226	60		2,5	2			protected	can_pun	canthigaster_punctatissima	14159	1	2,5	0,0323	2,9533	1	s	d	p	b	2	im
gorgona	azufrada	NA	2009	mm_palacios	226	226	60		2,5	2			protected	chr_atr	chromis_atrilobata	8279	15	2,5	0,0052	3,4166	1	s	d	m	h	2	pk
gorgona	azufrada	NA	2009	mm_palacios	226	226	60		2,5	2			protected	can_jan	canthigaster_janthinoptera	6543	1	5	0,0323	2,9533	1	s	d	s	b	2	om
gorgona	azufrada	NA	2009	mm_palacios	226	226	60		2,5	2			protected	can_pun	canthigaster_punctatissima	14159	3	5	0,0323	2,9533	1	s	d	p	b	2	im
gorgona	azufrada	NA	2009	mm_palacios	226	226	60		2,5	2			protected	chr_atr	chromis_atrilobata	8279	60	5	0,0052	3,4166	1	s	d	m	h	2	pk
gorgona	azufrada	NA	2009	mm_palacios	226	226	60		2,5	2			protected	hol_pas	holacanthus_passer	8294	1	5	0,0271	2,8577	1	m	d	s	b	4	is
gorgona	azufrada	NA	2009	mm_palacios	226	226	60		2,5	2			protected	hol_pas	holacanthus_passer	8294	7	7,5	0,0271	2,8577	1	m	d	s	b	4	is
gorgona	azufrada	NA	2009	mm_palacios	226	226	60		2,5	2			protected	joh_nig	johnrandallia_nigrirostris	12310	1	7,5	0,000033	2,9838	10	m	d	m	b	4	im
gorgona	azufrada	NA	2009	mm_palacios	226	226	60		2,5	2			protected	pla_aza	plagiotremus_azaleus	25513	1	7,5	0,0018	3,581	0,970873786	s	d	s	b	3	im
gorgona	azufrada	NA	2009	mm_palacios	226	226	60		2,5	2			protected	suf_ver	sufflamen_verres	13533	3	7,5	0,0324	2,929	0,963391137	m	d	s	b	5	im
gorgona	azufrada	NA	2009	mm_palacios	226	226	60		2,5	2			protected	tha_luc	thalassoma_lucasanum	13860	17	7,5	0,0126	2,8783	1	s	d	f	b	3	im
gorgona	azufrada	NA	2009	mm_palacios	226	226	60		2,5	2			protected	cir_oxy	cirrhitichthys_oxycephalus	5830	10	7,5	0,0138	3,1175	1	s	d	s	b	2	im
gorgona	azufrada	NA	2009	mm_palacios	226	226	60		2,5	2			protected	hol_pas	holacanthus_passer	8294	1	10	0,0271	2,8577	1	m	d	s	b	4	is
gorgona	azufrada	NA	2009	mm_palacios	226	226	60		2,5	2			protected	joh_nig	johnrandallia_nigrirostris	12310	3	10	0,000033	2,9838	10	m	d	m	b	4	im
gorgona	azufrada	NA	2009	mm_palacios	226	226	60		2,5	2			protected	oph_ste	ophioblennius_steindachneri	8300	1	10	0,0115	2,9332	1	s	d	s	b	3	hd
gorgona	azufrada	NA	2009	mm_palacios	226	226	60		2,5	2			protected	pla_aza	plagiotremus_azaleus	25513	1	10	0,0018	3,581	0,970873786	s	d	s	b	3	im
gorgona	azufrada	NA	2009	mm_palacios	226	226	60		2,5	2			protected	ste_aca	stegastes_acapulcoensis	12509	3	10	0,0181	3,0755	1	s	d	f	b	3	hd
gorgona	azufrada	NA	2009	mm_palacios	226	226	60		2,5	2			protected	suf_ver	sufflamen_verres	13533	3	10	0,0324	2,929	0,963391137	m	d	s	b	5	im
gorgona	azufrada	NA	2009	mm_palacios	226	226	60		2,5	2			protected	tha_luc	thalassoma_lucasanum	13860	5	10	0,0126	2,8783	1	s	d	f	b	3	im
gorgona	azufrada	NA	2009	mm_palacios	226	226	60		2,5	2			protected	cir_oxy	cirrhitichthys_oxycephalus	5830	60	10	0,0138	3,1175	1	s	d	s	b	2	im
gorgona	azufrada	NA	2009	mm_palacios	226	226	60		2,5	2			protected	bod_dip	bodianus_diplotaenia	8270	1	12,5	0,0446	2,76	1	m	d	s	b	5	im
gorgona	azufrada	NA	2009	mm_palacios	226	226	60		2,5	2			protected	hol_pas	holacanthus_passer	8294	1	12,5	0,0271	2,8577	1	m	d	s	b	4	is
gorgona	azufrada	NA	2009	mm_palacios	226	226	60		2,5	2			protected	lut_vir	lutjanus_viridis	183	2	12,5	0,0211	2,9261	1	w	n	l	b	4	fc
gorgona	azufrada	NA	2009	mm_palacios	226	226	60		2,5	2			protected	ste_aca	stegastes_acapulcoensis	12509	2	12,5	0,0181	3,0755	1	s	d	f	b	3	hd
gorgona	azufrada	NA	2009	mm_palacios	226	226	60		2,5	2			protected	tha_luc	thalassoma_lucasanum	13860	1	12,5	0,0126	2,8783	1	s	d	f	b	3	im
gorgona	azufrada	NA	2009	mm_palacios	226	226	60		2,5	2			protected	myr_lei	myripristis_leiognathus	13752	1	12,5	0,0053	3,6134	1	m	n	m	b	3	pk
gorgona	azufrada	NA	2009	mm_palacios	226	226	60		2,5	2			protected	aro_mel	arothron_meleagris	6401	2	15	0,0634	2,756	1	m	d	s	b	5	im
gorgona	azufrada	NA	2009	mm_palacios	226	226	60		2,5	2			protected	cep_pan	cephalopholis_panamensis	8761	1	15	0,0114	1	1	s	n	s	b	4	fc
gorgona	azufrada	NA	2009	mm_palacios	226	226	60		2,5	2			protected	oph_ste	ophioblennius_steindachneri	8300	1	15	0,0115	2,9332	1	s	d	s	b	3	hd
gorgona	azufrada	NA	2009	mm_palacios	226	226	60		2,5	2			protected	sca_gho	scarus_ghobban	5548	4	15	0,0165	3,041	1	m	d	f	b	5	hd
gorgona	azufrada	NA	2009	mm_palacios	226	226	60		2,5	2			protected	myr_lei	myripristis_leiognathus	13752	5	15	0,0053	3,6134	1	m	n	m	b	3	pk
gorgona	azufrada	NA	2009	mm_palacios	226	226	60		2,5	2			protected	aro_mel	arothron_meleagris	6401	1	20	0,0634	2,756	1	m	d	s	b	5	im
gorgona	azufrada	NA	2009	mm_palacios	226	226	60		2,5	2			protected	myr_lei	myripristis_leiognathus	13752	1	20	0,0053	3,6134	1	m	n	m	b	3	pk
gorgona	azufrada	NA	2009	mm_palacios	226	226	60		2,5	2			protected	aro_mel	arothron_meleagris	6401	2	25	0,0634	2,756	1	m	d	s	b	5	im
gorgona	azufrada	NA	2009	mm_palacios	226	226	60		2,5	2			protected	car_mel	caranx_melampygus	1906	1	50	0,0187	2,9	1	w	b	f	h	6	fc
gorgona	azufrada	NA	2009	cg_munoz	227	227	60		2,5	2			protected	chr_atr	chromis_atrilobata	8279	30	5	0,0052	3,4166	1	s	d	m	h	2	pk
gorgona	azufrada	NA	2009	cg_munoz	227	227	60		2,5	2			protected	tha_luc	thalassoma_lucasanum	13860	2	5	0,0126	2,8783	1	s	d	f	b	3	im
gorgona	azufrada	NA	2009	cg_munoz	227	227	60		2,5	2			protected	cir_oxy	cirrhitichthys_oxycephalus	5830	16	5	0,0138	3,1175	1	s	d	s	b	2	im
gorgona	azufrada	NA	2009	cg_munoz	227	227	60		2,5	2			protected	can_pun	canthigaster_punctatissima	14159	1	7,5	0,0323	2,9533	1	s	d	p	b	2	im
gorgona	azufrada	NA	2009	cg_munoz	227	227	60		2,5	2			protected	chr_atr	chromis_atrilobata	8279	30	7,5	0,0052	3,4166	1	s	d	m	h	2	pk
gorgona	azufrada	NA	2009	cg_munoz	227	227	60		2,5	2			protected	hol_pas	holacanthus_passer	8294	3	7,5	0,0271	2,8577	1	m	d	s	b	4	is
gorgona	azufrada	NA	2009	cg_munoz	227	227	60		2,5	2			protected	tha_luc	thalassoma_lucasanum	13860	7	7,5	0,0126	2,8783	1	s	d	f	b	3	im
gorgona	azufrada	NA	2009	cg_munoz	227	227	60		2,5	2			protected	cir_oxy	cirrhitichthys_oxycephalus	5830	50	7,5	0,0138	3,1175	1	s	d	s	b	2	im
gorgona	azufrada	NA	2009	cg_munoz	227	227	60		2,5	2			protected	abu_tro	abudefduf_troschelii	8245	5	10	0,0246	2,85	1	m	d	f	l	4	pk
gorgona	azufrada	NA	2009	cg_munoz	227	227	60		2,5	2			protected	hol_pas	holacanthus_passer	8294	1	10	0,0271	2,8577	1	m	d	s	b	4	is
gorgona	azufrada	NA	2009	cg_munoz	227	227	60		2,5	2			protected	joh_nig	johnrandallia_nigrirostris	12310	4	10	0,000033	2,9838	10	m	d	m	b	4	im
gorgona	azufrada	NA	2009	cg_munoz	227	227	60		2,5	2			protected	oph_ste	ophioblennius_steindachneri	8300	1	10	0,0115	2,9332	1	s	d	s	b	3	hd
gorgona	azufrada	NA	2009	cg_munoz	227	227	60		2,5	2			protected	ste_aca	stegastes_acapulcoensis	12509	3	10	0,0181	3,0755	1	s	d	f	b	3	hd
gorgona	azufrada	NA	2009	cg_munoz	227	227	60		2,5	2			protected	tha_luc	thalassoma_lucasanum	13860	6	10	0,0126	2,8783	1	s	d	f	b	3	im
gorgona	azufrada	NA	2009	cg_munoz	227	227	60		2,5	2			protected	bod_dip	bodianus_diplotaenia	8270	1	12,5	0,0446	2,76	1	m	d	s	b	5	im
gorgona	azufrada	NA	2009	cg_munoz	227	227	60		2,5	2			protected	hae_mac	haemulon_maculicauda	8317	20	12,5	0,00000737	3,124	10	w	n	m	b	4	im
gorgona	azufrada	NA	2009	cg_munoz	227	227	60		2,5	2			protected	hol_pas	holacanthus_passer	8294	2	12,5	0,0271	2,8577	1	m	d	s	b	4	is
gorgona	azufrada	NA	2009	cg_munoz	227	227	60		2,5	2			protected	ste_aca	stegastes_acapulcoensis	12509	3	12,5	0,0181	3,0755	1	s	d	f	b	3	hd
gorgona	azufrada	NA	2009	cg_munoz	227	227	60		2,5	2			protected	suf_ver	sufflamen_verres	13533	1	12,5	0,0324	2,929	0,963391137	m	d	s	b	5	im
gorgona	azufrada	NA	2009	cg_munoz	227	227	60		2,5	2			protected	tha_luc	thalassoma_lucasanum	13860	6	12,5	0,0126	2,8783	1	s	d	f	b	3	im
gorgona	azufrada	NA	2009	cg_munoz	227	227	60		2,5	2			protected	myr_lei	myripristis_leiognathus	13752	3	12,5	0,0053	3,6134	1	m	n	m	b	3	pk
gorgona	azufrada	NA	2009	cg_munoz	227	227	60		2,5	2			protected	aro_mel	arothron_meleagris	6401	2	15	0,0634	2,756	1	m	d	s	b	5	im
gorgona	azufrada	NA	2009	cg_munoz	227	227	60		2,5	2			protected	cep_pan	cephalopholis_panamensis	8761	1	15	0,0114	1	1	s	n	s	b	4	fc
gorgona	azufrada	NA	2009	cg_munoz	227	227	60		2,5	2			protected	oph_ste	ophioblennius_steindachneri	8300	1	15	0,0115	2,9332	1	s	d	s	b	3	hd
gorgona	azufrada	NA	2009	cg_munoz	227	227	60		2,5	2			protected	suf_ver	sufflamen_verres	13533	1	15	0,0324	2,929	0,963391137	m	d	s	b	5	im
gorgona	azufrada	NA	2009	cg_munoz	228	228	60		2,5	2			protected	chr_atr	chromis_atrilobata	8279	10	5	0,0052	3,4166	1	s	d	m	h	2	pk
gorgona	azufrada	NA	2009	cg_munoz	228	228	60		2,5	2			protected	cir_oxy	cirrhitichthys_oxycephalus	5830	10	5	0,0138	3,1175	1	s	d	s	b	2	im
gorgona	azufrada	NA	2009	cg_munoz	228	228	60		2,5	2			protected	abu_tro	abudefduf_troschelii	8245	3	7,5	0,0246	2,85	1	m	d	f	l	4	pk
gorgona	azufrada	NA	2009	cg_munoz	228	228	60		2,5	2			protected	chr_atr	chromis_atrilobata	8279	150	7,5	0,0052	3,4166	1	s	d	m	h	2	pk
gorgona	azufrada	NA	2009	cg_munoz	228	228	60		2,5	2			protected	hol_pas	holacanthus_passer	8294	3	7,5	0,0271	2,8577	1	m	d	s	b	4	is
gorgona	azufrada	NA	2009	cg_munoz	228	228	60		2,5	2			protected	joh_nig	johnrandallia_nigrirostris	12310	5	7,5	0,000033	2,9838	10	m	d	m	b	4	im
gorgona	azufrada	NA	2009	cg_munoz	228	228	60		2,5	2			protected	ste_aca	stegastes_acapulcoensis	12509	1	7,5	0,0181	3,0755	1	s	d	f	b	3	hd
gorgona	azufrada	NA	2009	cg_munoz	228	228	60		2,5	2			protected	suf_ver	sufflamen_verres	13533	3	7,5	0,0324	2,929	0,963391137	m	d	s	b	5	im
gorgona	azufrada	NA	2009	cg_munoz	228	228	60		2,5	2			protected	tha_luc	thalassoma_lucasanum	13860	7	7,5	0,0126	2,8783	1	s	d	f	b	3	im
gorgona	azufrada	NA	2009	cg_munoz	228	228	60		2,5	2			protected	cir_oxy	cirrhitichthys_oxycephalus	5830	49	7,5	0,0138	3,1175	1	s	d	s	b	2	im
gorgona	azufrada	NA	2009	cg_munoz	228	228	60		2,5	2			protected	bod_dip	bodianus_diplotaenia	8270	2	10	0,0446	2,76	1	m	d	s	b	5	im
gorgona	azufrada	NA	2009	cg_munoz	228	228	60		2,5	2			protected	hae_mac	haemulon_maculicauda	8317	3	10	0,00000737	3,124	10	w	n	m	b	4	im
gorgona	azufrada	NA	2009	cg_munoz	228	228	60		2,5	2			protected	hol_pas	holacanthus_passer	8294	8	10	0,0271	2,8577	1	m	d	s	b	4	is
gorgona	azufrada	NA	2009	cg_munoz	228	228	60		2,5	2			protected	joh_nig	johnrandallia_nigrirostris	12310	3	10	0,000033	2,9838	10	m	d	m	b	4	im
gorgona	azufrada	NA	2009	cg_munoz	228	228	60		2,5	2			protected	oph_ste	ophioblennius_steindachneri	8300	3	10	0,0115	2,9332	1	s	d	s	b	3	hd
gorgona	azufrada	NA	2009	cg_munoz	228	228	60		2,5	2			protected	ste_aca	stegastes_acapulcoensis	12509	5	10	0,0181	3,0755	1	s	d	f	b	3	hd
gorgona	azufrada	NA	2009	cg_munoz	228	228	60		2,5	2			protected	suf_ver	sufflamen_verres	13533	5	10	0,0324	2,929	0,963391137	m	d	s	b	5	im
gorgona	azufrada	NA	2009	cg_munoz	228	228	60		2,5	2			protected	tha_luc	thalassoma_lucasanum	13860	12	10	0,0126	2,8783	1	s	d	f	b	3	im
gorgona	azufrada	NA	2009	cg_munoz	228	228	60		2,5	2			protected	myr_lei	myripristis_leiognathus	13752	1	10	0,0053	3,6134	1	m	n	m	b	3	pk
gorgona	azufrada	NA	2009	cg_munoz	228	228	60		2,5	2			protected	aca_xan	acanthurus_xanthopterus	1261	5	12,5	0,0267	2,984	0,908265213	m	d	m	b	5	hd
gorgona	azufrada	NA	2009	cg_munoz	228	228	60		2,5	2			protected	aro_mel	arothron_meleagris	6401	2	12,5	0,0634	2,756	1	m	d	s	b	5	im
gorgona	azufrada	NA	2009	cg_munoz	228	228	60		2,5	2			protected	oph_ste	ophioblennius_steindachneri	8300	1	12,5	0,0115	2,9332	1	s	d	s	b	3	hd
gorgona	azufrada	NA	2009	cg_munoz	228	228	60		2,5	2			protected	ste_aca	stegastes_acapulcoensis	12509	1	12,5	0,0181	3,0755	1	s	d	f	b	3	hd
gorgona	azufrada	NA	2009	cg_munoz	228	228	60		2,5	2			protected	suf_ver	sufflamen_verres	13533	1	12,5	0,0324	2,929	0,963391137	m	d	s	b	5	im
gorgona	azufrada	NA	2009	cg_munoz	228	228	60		2,5	2			protected	tha_luc	thalassoma_lucasanum	13860	3	12,5	0,0126	2,8783	1	s	d	f	b	3	im
gorgona	azufrada	NA	2009	cg_munoz	228	228	60		2,5	2			protected	myr_lei	myripristis_leiognathus	13752	5	12,5	0,0053	3,6134	1	m	n	m	b	3	pk
gorgona	azufrada	NA	2009	cg_munoz	228	228	60		2,5	2			protected	aca_xan	acanthurus_xanthopterus	1261	3	15	0,0267	2,984	0,908265213	m	d	m	b	5	hd
gorgona	azufrada	NA	2009	cg_munoz	228	228	60		2,5	2			protected	aro_mel	arothron_meleagris	6401	1	15	0,0634	2,756	1	m	d	s	b	5	im
gorgona	azufrada	NA	2009	cg_munoz	228	228	60		2,5	2			protected	myr_lei	myripristis_leiognathus	13752	1	15	0,0053	3,6134	1	m	n	m	b	3	pk
gorgona	azufrada	NA	2009	cg_munoz	228	228	60		2,5	2			protected	dio_his	diodon_hystrix	1022	1	25	0,002819681	2,2763	10	m	b	s	b	5	im
gorgona	azufrada	NA	2009	fa_zapata	229	229	60		2,5	2			protected	cir_oxy	cirrhitichthys_oxycephalus	5830	3	2,5	0,0138	3,1175	1	s	d	s	b	2	im
gorgona	azufrada	NA	2009	fa_zapata	229	229	60		2,5	2			protected	can_jan	canthigaster_janthinoptera	6543	1	5	0,0323	2,9533	1	s	d	s	b	2	om
gorgona	azufrada	NA	2009	fa_zapata	229	229	60		2,5	2			protected	can_pun	canthigaster_punctatissima	14159	3	5	0,0323	2,9533	1	s	d	p	b	2	im
gorgona	azufrada	NA	2009	fa_zapata	229	229	60		2,5	2			protected	chr_atr	chromis_atrilobata	8279	245	5	0,0052	3,4166	1	s	d	m	h	2	pk
gorgona	azufrada	NA	2009	fa_zapata	229	229	60		2,5	2			protected	hol_pas	holacanthus_passer	8294	1	5	0,0271	2,8577	1	m	d	s	b	4	is
gorgona	azufrada	NA	2009	fa_zapata	229	229	60		2,5	2			protected	joh_nig	johnrandallia_nigrirostris	12310	2	5	0,000033	2,9838	10	m	d	m	b	4	im
gorgona	azufrada	NA	2009	fa_zapata	229	229	60		2,5	2			protected	oph_ste	ophioblennius_steindachneri	8300	1	5	0,0115	2,9332	1	s	d	s	b	3	hd
gorgona	azufrada	NA	2009	fa_zapata	229	229	60		2,5	2			protected	cir_oxy	cirrhitichthys_oxycephalus	5830	52	5	0,0138	3,1175	1	s	d	s	b	2	im
gorgona	azufrada	NA	2009	fa_zapata	229	229	60		2,5	2			protected	hol_pas	holacanthus_passer	8294	3	7,5	0,0271	2,8577	1	m	d	s	b	4	is
gorgona	azufrada	NA	2009	fa_zapata	229	229	60		2,5	2			protected	pla_aza	plagiotremus_azaleus	25513	1	7,5	0,0018	3,581	0,970873786	s	d	s	b	3	im
gorgona	azufrada	NA	2009	fa_zapata	229	229	60		2,5	2			protected	suf_ver	sufflamen_verres	13533	1	7,5	0,0324	2,929	0,963391137	m	d	s	b	5	im
gorgona	azufrada	NA	2009	fa_zapata	229	229	60		2,5	2			protected	joh_nig	johnrandallia_nigrirostris	12310	5	10	0,000033	2,9838	10	m	d	m	b	4	im
gorgona	azufrada	NA	2009	fa_zapata	229	229	60		2,5	2			protected	oph_ste	ophioblennius_steindachneri	8300	1	10	0,0115	2,9332	1	s	d	s	b	3	hd
gorgona	azufrada	NA	2009	fa_zapata	229	229	60		2,5	2			protected	ste_aca	stegastes_acapulcoensis	12509	1	10	0,0181	3,0755	1	s	d	f	b	3	hd
gorgona	azufrada	NA	2009	fa_zapata	229	229	60		2,5	2			protected	tha_luc	thalassoma_lucasanum	13860	7	10	0,0126	2,8783	1	s	d	f	b	3	im
gorgona	azufrada	NA	2009	fa_zapata	229	229	60		2,5	2			protected	par_col	paranthias_colonus	8325	1	12,5	0,0149	2,8633	1	w	b	l	l	4	pk
gorgona	azufrada	NA	2009	fa_zapata	229	229	60		2,5	2			protected	ste_aca	stegastes_acapulcoensis	12509	1	12,5	0,0181	3,0755	1	s	d	f	b	3	hd
gorgona	azufrada	NA	2009	fa_zapata	229	229	60		2,5	2			protected	suf_ver	sufflamen_verres	13533	3	12,5	0,0324	2,929	0,963391137	m	d	s	b	5	im
gorgona	azufrada	NA	2009	fa_zapata	229	229	60		2,5	2			protected	tha_luc	thalassoma_lucasanum	13860	1	12,5	0,0126	2,8783	1	s	d	f	b	3	im
gorgona	azufrada	NA	2009	fa_zapata	229	229	60		2,5	2			protected	myr_lei	myripristis_leiognathus	13752	1	12,5	0,0053	3,6134	1	m	n	m	b	3	pk
gorgona	azufrada	NA	2009	fa_zapata	229	229	60		2,5	2			protected	aro_mel	arothron_meleagris	6401	1	15	0,0634	2,756	1	m	d	s	b	5	im
gorgona	azufrada	NA	2009	fa_zapata	229	229	60		2,5	2			protected	hae_mac	haemulon_maculicauda	8317	16	15	0,00000737	3,124	10	w	n	m	b	4	im
gorgona	azufrada	NA	2009	fa_zapata	229	229	60		2,5	2			protected	hol_pas	holacanthus_passer	8294	1	15	0,0271	2,8577	1	m	d	s	b	4	is
gorgona	azufrada	NA	2009	fa_zapata	229	229	60		2,5	2			protected	ste_aca	stegastes_acapulcoensis	12509	1	15	0,0181	3,0755	1	s	d	f	b	3	hd
gorgona	azufrada	NA	2009	fa_zapata	229	229	60		2,5	2			protected	aro_mel	arothron_meleagris	6401	3	20	0,0634	2,756	1	m	d	s	b	5	im
gorgona	azufrada	NA	2009	fa_zapata	229	229	60		2,5	2			protected	sca_gho	scarus_ghobban	5548	2	20	0,0165	3,041	1	m	d	f	b	5	hd
gorgona	azufrada	NA	2009	fa_zapata	229	229	60		2,5	2			protected	aro_his	arothron_hispidus	5425	1	25	0,0634	2,756	1	m	d	s	b	5	im
gorgona	azufrada	NA	2009	fa_zapata	230	230	60		2,5	2			protected	cir_oxy	cirrhitichthys_oxycephalus	5830	1	2,5	0,0138	3,1175	1	s	d	s	b	2	im
gorgona	azufrada	NA	2009	fa_zapata	230	230	60		2,5	2			protected	cir_oxy	cirrhitichthys_oxycephalus	5830	36	5	0,0138	3,1175	1	s	d	s	b	2	im
gorgona	azufrada	NA	2009	fa_zapata	230	230	60		2,5	2			protected	can_pun	canthigaster_punctatissima	14159	1	7,5	0,0323	2,9533	1	s	d	p	b	2	im
gorgona	azufrada	NA	2009	fa_zapata	230	230	60		2,5	2			protected	cir_oxy	cirrhitichthys_oxycephalus	5830	1	7,5	0,0138	3,1175	1	s	d	s	b	2	im
gorgona	azufrada	NA	2009	fa_zapata	230	230	60		2,5	2			protected	abu_tro	abudefduf_troschelii	8245	1	10	0,0246	2,85	1	m	d	f	l	4	pk
gorgona	azufrada	NA	2009	fa_zapata	230	230	60		2,5	2			protected	joh_nig	johnrandallia_nigrirostris	12310	6	10	0,000033	2,9838	10	m	d	m	b	4	im
gorgona	azufrada	NA	2009	fa_zapata	230	230	60		2,5	2			protected	suf_ver	sufflamen_verres	13533	3	10	0,0324	2,929	0,963391137	m	d	s	b	5	im
gorgona	azufrada	NA	2009	fa_zapata	230	230	60		2,5	2			protected	tha_luc	thalassoma_lucasanum	13860	7	10	0,0126	2,8783	1	s	d	f	b	3	im
gorgona	azufrada	NA	2009	fa_zapata	230	230	60		2,5	2			protected	hol_pas	holacanthus_passer	8294	1	12,5	0,0271	2,8577	1	m	d	s	b	4	is
gorgona	azufrada	NA	2009	fa_zapata	230	230	60		2,5	2			protected	joh_nig	johnrandallia_nigrirostris	12310	2	12,5	0,000033	2,9838	10	m	d	m	b	4	im
gorgona	azufrada	NA	2009	fa_zapata	230	230	60		2,5	2			protected	oph_ste	ophioblennius_steindachneri	8300	1	12,5	0,0115	2,9332	1	s	d	s	b	3	hd
gorgona	azufrada	NA	2009	fa_zapata	230	230	60		2,5	2			protected	ste_aca	stegastes_acapulcoensis	12509	5	12,5	0,0181	3,0755	1	s	d	f	b	3	hd
gorgona	azufrada	NA	2009	fa_zapata	230	230	60		2,5	2			protected	tha_luc	thalassoma_lucasanum	13860	6	12,5	0,0126	2,8783	1	s	d	f	b	3	im
gorgona	azufrada	NA	2009	fa_zapata	230	230	60		2,5	2			protected	myr_lei	myripristis_leiognathus	13752	3	12,5	0,0053	3,6134	1	m	n	m	b	3	pk
gorgona	azufrada	NA	2009	fa_zapata	230	230	60		2,5	2			protected	abu_tro	abudefduf_troschelii	8245	3	15	0,0246	2,85	1	m	d	f	l	4	pk
gorgona	azufrada	NA	2009	fa_zapata	230	230	60		2,5	2			protected	hol_pas	holacanthus_passer	8294	1	15	0,0271	2,8577	1	m	d	s	b	4	is
gorgona	azufrada	NA	2009	fa_zapata	230	230	60		2,5	2			protected	ste_aca	stegastes_acapulcoensis	12509	1	15	0,0181	3,0755	1	s	d	f	b	3	hd
gorgona	azufrada	NA	2009	fa_zapata	230	230	60		2,5	2			protected	suf_ver	sufflamen_verres	13533	1	15	0,0324	2,929	0,963391137	m	d	s	b	5	im
gorgona	azufrada	NA	2009	fa_zapata	230	230	60		2,5	2			protected	aca_nig	acanthurus_nigricans	6011	1	20	0,0267	2,984	0,908265213	s	d	f	b	3	hd
gorgona	azufrada	NA	2009	fa_zapata	230	230	60		2,5	2			protected	lut_vir	lutjanus_viridis	183	3	20	0,0211	2,9261	1	w	n	l	b	4	fc
gorgona	azufrada	NA	2009	fa_zapata	230	230	60		2,5	2			protected	aro_mel	arothron_meleagris	6401	2	25	0,0634	2,756	1	m	d	s	b	5	im
gorgona	azufrada	NA	2009	mm_palacios	231	231	60		2,5	2			protected	cir_oxy	cirrhitichthys_oxycephalus	5830	1	2,5	0,0138	3,1175	1	s	d	s	b	2	im
gorgona	azufrada	NA	2009	mm_palacios	231	231	60		2,5	2			protected	can_pun	canthigaster_punctatissima	14159	3	5	0,0323	2,9533	1	s	d	p	b	2	im
gorgona	azufrada	NA	2009	mm_palacios	231	231	60		2,5	2			protected	chr_atr	chromis_atrilobata	8279	20	5	0,0052	3,4166	1	s	d	m	h	2	pk
gorgona	azufrada	NA	2009	mm_palacios	231	231	60		2,5	2			protected	hol_pas	holacanthus_passer	8294	3	5	0,0271	2,8577	1	m	d	s	b	4	is
gorgona	azufrada	NA	2009	mm_palacios	231	231	60		2,5	2			protected	cir_oxy	cirrhitichthys_oxycephalus	5830	3	5	0,0138	3,1175	1	s	d	s	b	2	im
gorgona	azufrada	NA	2009	mm_palacios	231	231	60		2,5	2			protected	chr_atr	chromis_atrilobata	8279	82	7,5	0,0052	3,4166	1	s	d	m	h	2	pk
gorgona	azufrada	NA	2009	mm_palacios	231	231	60		2,5	2			protected	hol_pas	holacanthus_passer	8294	7	7,5	0,0271	2,8577	1	m	d	s	b	4	is
gorgona	azufrada	NA	2009	mm_palacios	231	231	60		2,5	2			protected	joh_nig	johnrandallia_nigrirostris	12310	4	7,5	0,000033	2,9838	10	m	d	m	b	4	im
gorgona	azufrada	NA	2009	mm_palacios	231	231	60		2,5	2			protected	ste_aca	stegastes_acapulcoensis	12509	3	7,5	0,0181	3,0755	1	s	d	f	b	3	hd
gorgona	azufrada	NA	2009	mm_palacios	231	231	60		2,5	2			protected	suf_ver	sufflamen_verres	13533	2	7,5	0,0324	2,929	0,963391137	m	d	s	b	5	im
gorgona	azufrada	NA	2009	mm_palacios	231	231	60		2,5	2			protected	tha_luc	thalassoma_lucasanum	13860	16	7,5	0,0126	2,8783	1	s	d	f	b	3	im
gorgona	azufrada	NA	2009	mm_palacios	231	231	60		2,5	2			protected	cir_oxy	cirrhitichthys_oxycephalus	5830	48	7,5	0,0138	3,1175	1	s	d	s	b	2	im
gorgona	azufrada	NA	2009	mm_palacios	231	231	60		2,5	2			protected	hol_pas	holacanthus_passer	8294	1	10	0,0271	2,8577	1	m	d	s	b	4	is
gorgona	azufrada	NA	2009	mm_palacios	231	231	60		2,5	2			protected	joh_nig	johnrandallia_nigrirostris	12310	2	10	0,000033	2,9838	10	m	d	m	b	4	im
gorgona	azufrada	NA	2009	mm_palacios	231	231	60		2,5	2			protected	sca_gho	scarus_ghobban	5548	1	10	0,0165	3,041	1	m	d	f	b	5	hd
gorgona	azufrada	NA	2009	mm_palacios	231	231	60		2,5	2			protected	suf_ver	sufflamen_verres	13533	1	10	0,0324	2,929	0,963391137	m	d	s	b	5	im
gorgona	azufrada	NA	2009	mm_palacios	231	231	60		2,5	2			protected	tha_luc	thalassoma_lucasanum	13860	7	10	0,0126	2,8783	1	s	d	f	b	3	im
gorgona	azufrada	NA	2009	mm_palacios	231	231	60		2,5	2			protected	myr_ber	myripristis_berndti	4910	2	10	0,0053	3,6134	1	m	n	f	l	4	pk
gorgona	azufrada	NA	2009	mm_palacios	231	231	60		2,5	2			protected	myr_lei	myripristis_leiognathus	13752	4	10	0,0053	3,6134	1	m	n	m	b	3	pk
gorgona	azufrada	NA	2009	mm_palacios	231	231	60		2,5	2			protected	aro_mel	arothron_meleagris	6401	3	12,5	0,0634	2,756	1	m	d	s	b	5	im
gorgona	azufrada	NA	2009	mm_palacios	231	231	60		2,5	2			protected	bod_dip	bodianus_diplotaenia	8270	2	12,5	0,0446	2,76	1	m	d	s	b	5	im
gorgona	azufrada	NA	2009	mm_palacios	231	231	60		2,5	2			protected	sca_rub	scarus_rubroviolaceus	5555	2	12,5	0,0165	3,041	0,914913083	m	d	f	b	5	hd
gorgona	azufrada	NA	2009	mm_palacios	231	231	60		2,5	2			protected	myr_lei	myripristis_leiognathus	13752	11	12,5	0,0053	3,6134	1	m	n	m	b	3	pk
gorgona	azufrada	NA	2009	mm_palacios	231	231	60		2,5	2			protected	aro_mel	arothron_meleagris	6401	1	15	0,0634	2,756	1	m	d	s	b	5	im
gorgona	azufrada	NA	2009	mm_palacios	231	231	60		2,5	2			protected	lut_vir	lutjanus_viridis	183	30	15	0,0211	2,9261	1	w	n	l	b	4	fc
gorgona	azufrada	NA	2009	mm_palacios	231	231	60		2,5	2			protected	lut_vir	lutjanus_viridis	183	20	20	0,0211	2,9261	1	w	n	l	b	4	fc
gorgona	azufrada	NA	2009	mm_palacios	232	232	60		2,5	2			protected	abu_tro	abudefduf_troschelii	8245	1	7,5	0,0246	2,85	1	m	d	f	l	4	pk
gorgona	azufrada	NA	2009	mm_palacios	232	232	60		2,5	2			protected	aro_mel	arothron_meleagris	6401	1	7,5	0,0634	2,756	1	m	d	s	b	5	im
gorgona	azufrada	NA	2009	mm_palacios	232	232	60		2,5	2			protected	hol_pas	holacanthus_passer	8294	1	7,5	0,0271	2,8577	1	m	d	s	b	4	is
gorgona	azufrada	NA	2009	mm_palacios	232	232	60		2,5	2			protected	joh_nig	johnrandallia_nigrirostris	12310	3	7,5	0,000033	2,9838	10	m	d	m	b	4	im
gorgona	azufrada	NA	2009	mm_palacios	232	232	60		2,5	2			protected	pla_aza	plagiotremus_azaleus	25513	7	7,5	0,0018	3,581	0,970873786	s	d	s	b	3	im
gorgona	azufrada	NA	2009	mm_palacios	232	232	60		2,5	2			protected	sca_gho	scarus_ghobban	5548	1	7,5	0,0165	3,041	1	m	d	f	b	5	hd
gorgona	azufrada	NA	2009	mm_palacios	232	232	60		2,5	2			protected	ste_aca	stegastes_acapulcoensis	12509	2	7,5	0,0181	3,0755	1	s	d	f	b	3	hd
gorgona	azufrada	NA	2009	mm_palacios	232	232	60		2,5	2			protected	suf_ver	sufflamen_verres	13533	4	7,5	0,0324	2,929	0,963391137	m	d	s	b	5	im
gorgona	azufrada	NA	2009	mm_palacios	232	232	60		2,5	2			protected	tha_luc	thalassoma_lucasanum	13860	14	7,5	0,0126	2,8783	1	s	d	f	b	3	im
gorgona	azufrada	NA	2009	mm_palacios	232	232	60		2,5	2			protected	cir_oxy	cirrhitichthys_oxycephalus	5830	20	7,5	0,0138	3,1175	1	s	d	s	b	2	im
gorgona	azufrada	NA	2009	mm_palacios	232	232	60		2,5	2			protected	hol_pas	holacanthus_passer	8294	2	10	0,0271	2,8577	1	m	d	s	b	4	is
gorgona	azufrada	NA	2009	mm_palacios	232	232	60		2,5	2			protected	joh_nig	johnrandallia_nigrirostris	12310	2	10	0,000033	2,9838	10	m	d	m	b	4	im
gorgona	azufrada	NA	2009	mm_palacios	232	232	60		2,5	2			protected	ser_psi	serranus_psittacinus	14298	1	10	0,0079	3,4496	1	m	n	s	b	3	fc
gorgona	azufrada	NA	2009	mm_palacios	232	232	60		2,5	2			protected	suf_ver	sufflamen_verres	13533	4	10	0,0324	2,929	0,963391137	m	d	s	b	5	im
gorgona	azufrada	NA	2009	mm_palacios	232	232	60		2,5	2			protected	tha_luc	thalassoma_lucasanum	13860	10	10	0,0126	2,8783	1	s	d	f	b	3	im
gorgona	azufrada	NA	2009	mm_palacios	232	232	60		2,5	2			protected	aro_mel	arothron_meleagris	6401	1	12,5	0,0634	2,756	1	m	d	s	b	5	im
gorgona	azufrada	NA	2009	mm_palacios	232	232	60		2,5	2			protected	hol_pas	holacanthus_passer	8294	1	12,5	0,0271	2,8577	1	m	d	s	b	4	is
gorgona	azufrada	NA	2009	mm_palacios	232	232	60		2,5	2			protected	lut_vir	lutjanus_viridis	183	19	12,5	0,0211	2,9261	1	w	n	l	b	4	fc
gorgona	azufrada	NA	2009	mm_palacios	232	232	60		2,5	2			protected	myr_lei	myripristis_leiognathus	13752	11	12,5	0,0053	3,6134	1	m	n	m	b	3	pk
gorgona	azufrada	NA	2009	mm_palacios	232	232	60		2,5	2			protected	aro_mel	arothron_meleagris	6401	1	15	0,0634	2,756	1	m	d	s	b	5	im
gorgona	azufrada	NA	2009	mm_palacios	232	232	60		2,5	2			protected	lut_vir	lutjanus_viridis	183	2	15	0,0211	2,9261	1	w	n	l	b	4	fc
gorgona	azufrada	NA	2009	mm_palacios	232	232	60		2,5	2			protected	aro_mel	arothron_meleagris	6401	2	20	0,0634	2,756	1	m	d	s	b	5	im
gorgona	azufrada	NA	2009	mm_palacios	232	232	60		2,5	2			protected	fis_com	fistularia_commersonii	5444	1	35	0,00529	2,59	1	w	d	f	h	6	fc
gorgona	azufrada	NA	2009	cg_munoz	233	233	60		2,5	2			protected	tha_luc	thalassoma_lucasanum	13860	4	5	0,0126	2,8783	1	s	d	f	b	3	im
gorgona	azufrada	NA	2009	cg_munoz	233	233	60		2,5	2			protected	cir_oxy	cirrhitichthys_oxycephalus	5830	7	5	0,0138	3,1175	1	s	d	s	b	2	im
gorgona	azufrada	NA	2009	cg_munoz	233	233	60		2,5	2			protected	hol_pas	holacanthus_passer	8294	7	7,5	0,0271	2,8577	1	m	d	s	b	4	is
gorgona	azufrada	NA	2009	cg_munoz	233	233	60		2,5	2			protected	joh_nig	johnrandallia_nigrirostris	12310	5	7,5	0,000033	2,9838	10	m	d	m	b	4	im
gorgona	azufrada	NA	2009	cg_munoz	233	233	60		2,5	2			protected	pla_aza	plagiotremus_azaleus	25513	1	7,5	0,0018	3,581	0,970873786	s	d	s	b	3	im
gorgona	azufrada	NA	2009	cg_munoz	233	233	60		2,5	2			protected	tha_luc	thalassoma_lucasanum	13860	24	7,5	0,0126	2,8783	1	s	d	f	b	3	im
gorgona	azufrada	NA	2009	cg_munoz	233	233	60		2,5	2			protected	cir_oxy	cirrhitichthys_oxycephalus	5830	36	7,5	0,0138	3,1175	1	s	d	s	b	2	im
gorgona	azufrada	NA	2009	cg_munoz	233	233	60		2,5	2			protected	bod_dip	bodianus_diplotaenia	8270	1	10	0,0446	2,76	1	m	d	s	b	5	im
gorgona	azufrada	NA	2009	cg_munoz	233	233	60		2,5	2			protected	hae_mac	haemulon_maculicauda	8317	1	10	0,00000737	3,124	10	w	n	m	b	4	im
gorgona	azufrada	NA	2009	cg_munoz	233	233	60		2,5	2			protected	hol_pas	holacanthus_passer	8294	6	10	0,0271	2,8577	1	m	d	s	b	4	is
gorgona	azufrada	NA	2009	cg_munoz	233	233	60		2,5	2			protected	joh_nig	johnrandallia_nigrirostris	12310	4	10	0,000033	2,9838	10	m	d	m	b	4	im
gorgona	azufrada	NA	2009	cg_munoz	233	233	60		2,5	2			protected	sca_gho	scarus_ghobban	5548	1	10	0,0165	3,041	1	m	d	f	b	5	hd
gorgona	azufrada	NA	2009	cg_munoz	233	233	60		2,5	2			protected	sca_rub	scarus_rubroviolaceus	5555	3	10	0,0165	3,041	0,914913083	m	d	f	b	5	hd
gorgona	azufrada	NA	2009	cg_munoz	233	233	60		2,5	2			protected	ste_aca	stegastes_acapulcoensis	12509	4	10	0,0181	3,0755	1	s	d	f	b	3	hd
gorgona	azufrada	NA	2009	cg_munoz	233	233	60		2,5	2			protected	tha_luc	thalassoma_lucasanum	13860	10	10	0,0126	2,8783	1	s	d	f	b	3	im
gorgona	azufrada	NA	2009	cg_munoz	233	233	60		2,5	2			protected	myr_lei	myripristis_leiognathus	13752	6	10	0,0053	3,6134	1	m	n	m	b	3	pk
gorgona	azufrada	NA	2009	cg_munoz	233	233	60		2,5	2			protected	aca_tri	acanthurus_triostegus	1260	2	12,5	0,0831	2,57	0,971817298	w	d	l	b	3	hd
gorgona	azufrada	NA	2009	cg_munoz	233	233	60		2,5	2			protected	aca_xan	acanthurus_xanthopterus	1261	1	12,5	0,0267	2,984	0,908265213	m	d	m	b	5	hd
gorgona	azufrada	NA	2009	cg_munoz	233	233	60		2,5	2			protected	hol_pas	holacanthus_passer	8294	1	12,5	0,0271	2,8577	1	m	d	s	b	4	is
gorgona	azufrada	NA	2009	cg_munoz	233	233	60		2,5	2			protected	lut_vir	lutjanus_viridis	183	1	12,5	0,0211	2,9261	1	w	n	l	b	4	fc
gorgona	azufrada	NA	2009	cg_munoz	233	233	60		2,5	2			protected	sca_gho	scarus_ghobban	5548	2	12,5	0,0165	3,041	1	m	d	f	b	5	hd
gorgona	azufrada	NA	2009	cg_munoz	233	233	60		2,5	2			protected	sca_rub	scarus_rubroviolaceus	5555	2	12,5	0,0165	3,041	0,914913083	m	d	f	b	5	hd
gorgona	azufrada	NA	2009	cg_munoz	233	233	60		2,5	2			protected	ste_aca	stegastes_acapulcoensis	12509	1	12,5	0,0181	3,0755	1	s	d	f	b	3	hd
gorgona	azufrada	NA	2009	cg_munoz	233	233	60		2,5	2			protected	suf_ver	sufflamen_verres	13533	2	12,5	0,0324	2,929	0,963391137	m	d	s	b	5	im
gorgona	azufrada	NA	2009	cg_munoz	233	233	60		2,5	2			protected	tha_luc	thalassoma_lucasanum	13860	5	12,5	0,0126	2,8783	1	s	d	f	b	3	im
gorgona	azufrada	NA	2009	cg_munoz	233	233	60		2,5	2			protected	myr_lei	myripristis_leiognathus	13752	7	12,5	0,0053	3,6134	1	m	n	m	b	3	pk
gorgona	azufrada	NA	2009	cg_munoz	233	233	60		2,5	2			protected	aro_mel	arothron_meleagris	6401	1	15	0,0634	2,756	1	m	d	s	b	5	im
gorgona	azufrada	NA	2009	cg_munoz	233	233	60		2,5	2			protected	hol_pas	holacanthus_passer	8294	2	15	0,0271	2,8577	1	m	d	s	b	4	is
gorgona	azufrada	NA	2009	cg_munoz	233	233	60		2,5	2			protected	myr_ber	myripristis_berndti	4910	1	15	0,0053	3,6134	1	m	n	f	l	4	pk
gorgona	azufrada	NA	2009	cg_munoz	233	233	60		2,5	2			protected	sca_rub	scarus_rubroviolaceus	5555	1	100	0,0165	3,041	0,914913083	m	d	f	b	5	hd
gorgona	azufrada	NA	2009	cg_munoz	234	234	60		2,5	2			protected	cir_oxy	cirrhitichthys_oxycephalus	5830	5	5	0,0138	3,1175	1	s	d	s	b	2	im
gorgona	azufrada	NA	2009	cg_munoz	234	234	60		2,5	2			protected	chr_atr	chromis_atrilobata	8279	20	7,5	0,0052	3,4166	1	s	d	m	h	2	pk
gorgona	azufrada	NA	2009	cg_munoz	234	234	60		2,5	2			protected	joh_nig	johnrandallia_nigrirostris	12310	1	7,5	0,000033	2,9838	10	m	d	m	b	4	im
[truncated: 6,310 more rows]
